# Supplementary material for: A Comprehensive Resource of Interacting Protein Regions for Refining Human Transcription Factor Networks
Source: PLoS One. 2010 Feb 24;5(2):e9289. doi: 10.1371/journal.pone.0009289 (PMC2827538; doi:10.1371/journal.pone.0009289)
Supplement: Table S5 — List of interacting regions (IRs) and verifications. ‘IR’ and ’Domain/motif (Prey)’ show IRs of prey proteins and the results of ‘Pfam searches’, respectively. ‘Verification IST number’ corresponds to the IST number used in the verification assays. See also Figures S3 and S4, ‘Definition of interacting regions (IR) and clusters’ in Supporting Methods. ‘Known PPIs’ indicate PPIs that overlap with LC PPIs obtained from NCBI (12/18/2006 ftp://ftp.ncbi.nih.gov/gene/GeneRIF/interactions.gz). ‘Pulldown (reciprocal)’ refers to the results of reciprocally performed pull-down assays. See Figure 1B and the ‘Verification of PPIs (IRs) by pull-down and real-time PCR assays’ section in the Supporting Methods. Data on class 3 are available upon request (contact EM-S [nekoneko@educ.cc.keio.ac.jp]). (0.22 MB XLS) [file pone.0009289.s018.xls]

## Sheet: Table S5
Table S5 List of interacting regions (IRs) and the result of verifications
Bait Entrez GeneID	Bait Gene Symbol	Domain/Motif (Bait)	Prey Entrez GeneID	Prey Gene name	IR	Domain/Motif (Prey)	CLASS	Known PPI	Verification number	Pulldown	Pulldown (reciprocal)	RealTimePCR	Verification IST number	IR_number
2963	GTF2F2	TFIIF_beta	8725	C19orf2	291..310		CLASS2							IR_542
5308	PITX2	Homeobox, OAR	5567	PRKACB	210..219		CLASS2							IR_104
4790	NFKB1	TIG, Death, Ank, RHD	667	DST	5372..5392		CLASS2							IR_185
7124	TNF	TNF	8404	SPARCL1	333..349		CLASS2							IR_285
5245	PHB	Band_7	170506	DHX36	398..420		CLASS2							IR_796
29970	SCHIP1		4133	MAP2	260..269		CLASS2							IR_505
865	CBFB	CBF_beta	4133	MAP2	1055..1067		CLASS2							IR_346
4193	MDM2	zf-RanBP, SWIB	4133	MAP2	614..623		CLASS2							IR_704
865	CBFB	CBF_beta	4133	MAP2	614..624		CLASS2							IR_867
3726	JUNB	bZIP_1, bZIP_2, Jun	4133	MAP2	67..77		CLASS1							IR_272
10133	OPTN		3313	HSPA9	36..54		CLASS2							IR_265
6648	SOD2	Sod_Fe_N, Sod_Fe_C	8467	SMARCA5	711..737		CLASS2							IR_791
7024	TFCP2	CP2	140597	TCEAL2	94..111		CLASS2							IR_564
4087	SMAD2	MH2, MH1	84162	KIAA1109	4990..4999		CLASS2							IR_77
6257	RXRB	zf-C4	26060	APPL	688..705		CLASS2							IR_961
2113	ETS1	SAM_PNT, Ets	51742	ARID4B	620..640		CLASS2		31	OK			IVVS20060609_7TH_E9_02_D09	IR_520
1869	E2F1		51742	ARID4B	265..283		CLASS2							IR_192
4087	SMAD2	MH2, MH1	23112	TNRC6B	227..242		CLASS2							IR_69
1499	CTNNB1	Arm	84162	KIAA1109	1200..1214		CLASS2							IR_350
1499	CTNNB1	Arm	84162	KIAA1109	2190..2199		CLASS2							IR_353
4790	NFKB1	TIG, Death, Ank, RHD	23112	TNRC6B	21..44		CLASS2							IR_75
4929	NR4A2	Hormone_recep, zf-C4	340543	TCEAL5	9..19		CLASS2		67	OK			IVVS20060609_5TH_B8_03_C04	IR_233
5573	PRKAR1A	RIIa, cNMP_binding	5066	PAM	284..297		CLASS2							IR_695
3726	JUNB	bZIP_1, bZIP_2, Jun	334	APLP2	270..280		CLASS1		84	NG			IVVS20060609_5TH_D2_04_E05	IR_274
3725	JUN	bZIP_1, bZIP_2, Jun	334	APLP2	270..292		CLASS1							IR_634
2113	ETS1	SAM_PNT, Ets	334	APLP2	248..277		CLASS2							IR_722
4087	SMAD2	MH2, MH1	7277	TUBA1	422..433		CLASS2							IR_430
3725	JUN	bZIP_1, bZIP_2, Jun	10752	CHL1	1105..1121		CLASS2							IR_802
2353	FOS	bZIP_1, bZIP_2	9612	NCOR2	514..560		CLASS2	+						IR_930
1499	CTNNB1	Arm	51742	ARID4B	548..565		CLASS2							IR_188
29970	SCHIP1		10598	AHSA1	46..60		CLASS2							IR_124
4149	MAX	HLH	1778	DYNC1H1	637..697		CLASS2							IR_676
6667	SP1	zf-C2H2	57584	ARHGAP21	617..650		CLASS1							IR_682
2113	ETS1	SAM_PNT, Ets	2058	EPRS	1198..1237		CLASS2							IR_715
2353	FOS	bZIP_1, bZIP_2	23271	CAMSAP1L1	1365..1380		CLASS2							IR_919
7978	MTERF	mTERF	6418	SET	90..104		CLASS1							IR_747
4087	SMAD2	MH2, MH1	6830	SUPT6H	1344..1355		CLASS2							IR_66
6648	SOD2	Sod_Fe_N, Sod_Fe_C	7184	HSP90B1	769..788		CLASS2							IR_491
3164	NR4A1	Hormone_recep, zf-C4	7184	HSP90B1	770..787		CLASS2							IR_915
29970	SCHIP1		4131	MAP1B	847..864		CLASS2							IR_126
5092	PCBD1	Pterin_4a	4131	MAP1B	1081..1104		CLASS2							IR_641
6257	RXRB	zf-C4	7184	HSP90B1	35..53		CLASS2							IR_862
5245	PHB	Band_7	4131	MAP1B	940..950		CLASS2							IR_248
7978	MTERF	mTERF	4131	MAP1B	935..946		CLASS2							IR_748
7124	TNF	TNF	805	CALM2	76..84		CLASS2							IR_828
2353	FOS	bZIP_1, bZIP_2	7184	HSP90B1	23..34		CLASS2							IR_572
4193	MDM2	zf-RanBP, SWIB	7184	HSP90B1	27..53		CLASS1							IR_469
2908	NR3C1	Hormone_recep, GCR, zf-C4	805	CALM2	20..31		CLASS2							IR_337
29970	SCHIP1		805	CALM2	22..32		CLASS2							IR_485
2353	FOS	bZIP_1, bZIP_2	26135	SERBP1	317..330		CLASS2							IR_11
2353	FOS	bZIP_1, bZIP_2	81887	LAS1L	197..212		CLASS2							IR_20
2908	NR3C1	Hormone_recep, GCR, zf-C4	7267	TTC3	1169..1183		CLASS2							IR_204
4193	MDM2	zf-RanBP, SWIB	221061	C10orf38	466..475		CLASS2							IR_299
4087	SMAD2	MH2, MH1	9295	SFRS11	391..400		CLASS2							IR_434
1936	EEF1D	EF1_GNE	2058	EPRS	436..466	tRNA-synt_1c	CLASS1							IR_466
4193	MDM2	zf-RanBP, SWIB	54680	C1orf181	34..58		CLASS2							IR_604
5092	PCBD1	Pterin_4a	10814	CPLX2	54..65		CLASS2							IR_917
4087	SMAD2	MH2, MH1	4741	NEFM	524..541		CLASS1							IR_444
4087	SMAD2	MH2, MH1	4741	NEFM	475..500		CLASS1							IR_427
4087	SMAD2	MH2, MH1	4741	NEFM	465..500		CLASS1							IR_440
5881	RAC3	Ras	4741	NEFM	472..498		CLASS2							IR_936
4929	NR4A2	Hormone_recep, zf-C4	4741	NEFM	808..818		CLASS2							IR_483
5925	RB1	RB_B, RB_A	4741	NEFM	808..818		CLASS2		74	OK			IVVT060117_G10_D05	IR_876
5925	RB1	RB_B, RB_A	4691	NCL	383..392		CLASS2							IR_875
7849	PAX8	PAX	4691	NCL	194..204		CLASS2							IR_312
4193	MDM2	zf-RanBP, SWIB	4691	NCL	182..208		CLASS1							IR_574
7849	PAX8	PAX	4691	NCL	39..53		CLASS2							IR_717
3725	JUN	bZIP_1, bZIP_2, Jun	4741	NEFM	550..559		CLASS2							IR_414
2113	ETS1	SAM_PNT, Ets	334	APLP2	209..231		CLASS1							IR_136
4790	NFKB1	TIG, Death, Ank, RHD	334	APLP2	218..230		CLASS2							IR_219
9191	DEDD	DED	334	APLP2	210..222		CLASS1		49	OK			IVVT060117_H2_G12	IR_390
3725	JUN	bZIP_1, bZIP_2, Jun	334	APLP2	215..230		CLASS2							IR_618
4087	SMAD2	MH2, MH1	9669	EIF5B	312..329		CLASS2							IR_431
6648	SOD2	Sod_Fe_N, Sod_Fe_C	6595	SMARCA2	1504..1513		CLASS2							IR_492
5092	PCBD1	Pterin_4a	6595	SMARCA2	1504..1513		CLASS2							IR_764
6760	SS18	SSXT	8661	EIF3S10	1199..1230		CLASS2							IR_372
7024	TFCP2	CP2	8661	EIF3S10	854..870		CLASS2							IR_369
6257	RXRB	zf-C4	8661	EIF3S10	858..876		CLASS2							IR_863
4929	NR4A2	Hormone_recep, zf-C4	8661	EIF3S10	830..853		CLASS2							IR_71
4087	SMAD2	MH2, MH1	51663	ZFR	766..779		CLASS2							IR_631
4087	SMAD2	MH2, MH1	51663	ZFR	1050..1065		CLASS2							IR_946
2113	ETS1	SAM_PNT, Ets	26135	SERBP1	271..302	HABP4_PAI-RBP1	CLASS2							IR_135
2113	ETS1	SAM_PNT, Ets	81887	LAS1L	584..602		CLASS2							IR_156
1869	E2F1		9612	NCOR2	667..679		CLASS2		28	OK			IVVS20051122_F10_02_G11	IR_195
6667	SP1	zf-C2H2	9360	PPIG	489..513		CLASS1							IR_238
1936	EEF1D	EF1_GNE	23271	CAMSAP1L1	1206..1215		CLASS2		30	OK			IVVT051018_A10_G07	IR_623
4087	SMAD2	MH2, MH1	7175	TPR	847..860		CLASS2							IR_630
5573	PRKAR1A	RIIa, cNMP_binding	4659	PPP1R12A	330..366		CLASS2							IR_692
5881	RAC3	Ras	27101	CACYBP	210..223		CLASS2							IR_935
6667	SP1	zf-C2H2	10905	MAN1A2	183..201	Glyco_hydro_47	CLASS2							IR_239
3164	NR4A1	Hormone_recep, zf-C4	51575	ESF1	684..696		CLASS2							IR_224
5573	PRKAR1A	RIIa, cNMP_binding	6418	SET	228..242		CLASS2		73	OK			IVVT060117_D4_E05	IR_807
4609	MYC	Myc_N, Myc-LZ	6418	SET	230..243		CLASS2							IR_778
5468	PPARG	Hormone_recep, zf-C4	1191	CLU	426..435		CLASS2							IR_396
3164	NR4A1	Hormone_recep, zf-C4	1191	CLU	80..93		CLASS2							IR_215
1936	EEF1D	EF1_GNE	7184	HSP90B1	681..695		CLASS2							IR_554
4193	MDM2	zf-RanBP, SWIB	4691	NCL	223..250		CLASS1							IR_759
4692	NDN	MAGE	4691	NCL	230..251		CLASS2							IR_363
5092	PCBD1	Pterin_4a	4691	NCL	232..251		CLASS2							IR_773
5468	PPARG	Hormone_recep, zf-C4	1191	CLU	77..93		CLASS2		72	NG		OK	IVVS20060609_5TH_H3_01_B05	IR_394
3164	NR4A1	Hormone_recep, zf-C4	9782	MATR3	751..765		CLASS2							IR_225
3164	NR4A1	Hormone_recep, zf-C4	9782	MATR3	482..493		CLASS2							IR_636
4929	NR4A2	Hormone_recep, zf-C4	81611	ANP32E	159..172		CLASS2							IR_481
2963	GTF2F2	TFIIF_beta	10905	MAN1A2	419..448	Glyco_hydro_47	CLASS2							IR_870
11016	ATF7	bZIP_1, bZIP_2	8725	C19orf2	432..459		CLASS1							IR_304
7849	PAX8	PAX	22883	CLSTN1	706..726		CLASS2							IR_314
6667	SP1	zf-C2H2	4673	NAP1L1	102..138	NAP	CLASS1							IR_118
4609	MYC	Myc_N, Myc-LZ	4673	NAP1L1	127..157		CLASS2							IR_903
2353	FOS	bZIP_1, bZIP_2	10905	MAN1A2	166..180		CLASS2							IR_26
5468	PPARG	Hormone_recep, zf-C4	3326	HSP90AB1	256..283		CLASS2							IR_403
29970	SCHIP1		23091	ZC3H13	750..784		CLASS1							IR_109
5245	PHB	Band_7	8239	USP9X	1408..1420		CLASS2							IR_249
29970	SCHIP1		8925	HERC1	2261..2279		CLASS2							IR_261
1869	E2F1		10752	CHL1	1066..1082		CLASS2							IR_330
4087	SMAD2	MH2, MH1	2353	FOS	112..144		CLASS2							IR_435
5468	PPARG	Hormone_recep, zf-C4	203068	TUBB	331..346		CLASS2							IR_210
5092	PCBD1	Pterin_4a	3312	HSPA8	496..507		CLASS2							IR_763
29956	LASS2	LAG1	3320	HSP90AA1	605..635	HSP90	CLASS2		45	OK			IVVS20060609_5TH_E7_01_B10	IR_323
2113	ETS1	SAM_PNT, Ets	4741	NEFM	697..729		CLASS2							IR_516
4193	MDM2	zf-RanBP, SWIB	4741	NEFM	698..732		CLASS2							IR_569
2353	FOS	bZIP_1, bZIP_2	4741	NEFM	700..732		CLASS1							IR_84
2908	NR3C1	Hormone_recep, GCR, zf-C4	3320	HSP90AA1	343..385		CLASS1	+						IR_166
7024	TFCP2	CP2	23095	KIF1B	630..646		CLASS2							IR_566
3725	JUN	bZIP_1, bZIP_2, Jun	3320	HSP90AA1	384..400		CLASS1							IR_615
3164	NR4A1	Hormone_recep, zf-C4	10382	TUBB4	34..46		CLASS2		82	OK			IVVS20060609_5TH_B4_04_F08	IR_230
1936	EEF1D	EF1_GNE	1778	DYNC1H1	3776..3786		CLASS2							IR_882
2113	ETS1	SAM_PNT, Ets	54680	C1orf181	129..145		CLASS2							IR_517
2113	ETS1	SAM_PNT, Ets	221061	C10orf38	859..870		CLASS2							IR_837
5245	PHB	Band_7	6418	SET	236..254		CLASS2							IR_795
4193	MDM2	zf-RanBP, SWIB	6418	SET	258..275		CLASS1							IR_468
5573	PRKAR1A	RIIa, cNMP_binding	6418	SET	248..261		CLASS2							IR_808
4193	MDM2	zf-RanBP, SWIB	6418	SET	216..246		CLASS1							IR_55
2353	FOS	bZIP_1, bZIP_2	4691	NCL	256..270		CLASS2							IR_931
5092	PCBD1	Pterin_4a	23215	BAT2D1	1494..1511		CLASS2							IR_478
5573	PRKAR1A	RIIa, cNMP_binding	4691	NCL	246..270		CLASS2							IR_814
2113	ETS1	SAM_PNT, Ets	4691	NCL	229..265		CLASS1							IR_839
5881	RAC3	Ras	4691	NCL	251..269		CLASS2							IR_934
6257	RXRB	zf-C4	3798	KIF5A	460..487		CLASS2							IR_731
5092	PCBD1	Pterin_4a	3798	KIF5A	342..352		CLASS2							IR_769
4193	MDM2	zf-RanBP, SWIB	6418	SET	224..263		CLASS1							IR_56
7157	TP53	P53_tetramer, P53	287	ANK2	121..140		CLASS1		86	NG			IVVS20051122_F02_01_E07	IR_161
1936	EEF1D	EF1_GNE	6418	SET	229..259		CLASS2							IR_739
2113	ETS1	SAM_PNT, Ets	6418	SET	241..258		CLASS2							IR_154
7978	MTERF	mTERF	134218	DNAJA5	440..469		CLASS2							IR_751
7978	MTERF	mTERF	134218	DNAJA5	363..395		CLASS1							IR_752
6880	TAF9	TFIID-31kDa	287	ANK2	123..140		CLASS1							IR_956
4193	MDM2	zf-RanBP, SWIB	6418	SET	244..267		CLASS1							IR_758
2353	FOS	bZIP_1, bZIP_2	6418	SET	245..276		CLASS1							IR_6
2353	FOS	bZIP_1, bZIP_2	4131	MAP1B	654..730		CLASS1							IR_13
1936	EEF1D	EF1_GNE	4131	MAP1B	673..738		CLASS1							IR_461
29970	SCHIP1		4685	NCAM2	182..193		CLASS2							IR_125
29970	SCHIP1		26019	UPF2	70..101		CLASS2							IR_486
4602	MYB	Myb_DNA-binding, Wos2	196441	CCDC131	388..397		CLASS2							IR_559
4602	MYB	Myb_DNA-binding, Wos2	196441	CCDC131	434..448		CLASS2							IR_892
4087	SMAD2	MH2, MH1	7150	TOP1	189..225	Topoisom_I_N	CLASS2							IR_447
4087	SMAD2	MH2, MH1	10580	SORBS1	358..367		CLASS2							IR_948
29970	SCHIP1		4673	NAP1L1	346..357		CLASS2							IR_112
2063	NR2F6	Hormone_recep, zf-C4	4673	NAP1L1	347..357		CLASS2		68	OK			IVVS20051122_A04_01_F06	IR_43
2963	GTF2F2	TFIIF_beta	4673	NAP1L1	346..358		CLASS2							IR_545
4087	SMAD2	MH2, MH1	4673	NAP1L1	346..361		CLASS2							IR_593
5245	PHB	Band_7	4673	NAP1L1	345..359		CLASS1		87	NG			IVVT060117_C4_G17	IR_797
5881	RAC3	Ras	4673	NAP1L1	350..361		CLASS2							IR_937
4193	MDM2	zf-RanBP, SWIB	4673	NAP1L1	347..357		CLASS2							IR_951
6880	TAF9	TFIID-31kDa	27043	PELP1	891..902		CLASS2							IR_730
5573	PRKAR1A	RIIa, cNMP_binding	6711	SPTBN1	268..278		CLASS2							IR_810
865	CBFB	CBF_beta	667	DST	3655..3667		CLASS2							IR_866
1499	CTNNB1	Arm	23112	TNRC6B	948..961		CLASS2							IR_190
4087	SMAD2	MH2, MH1	51382	ATP6V1D	95..115		CLASS2							IR_424
4087	SMAD2	MH2, MH1	64061	TSPYL2	648..668		CLASS2							IR_449
5245	PHB	Band_7	23469	PHF3	1977..2016		CLASS2							IR_500
29970	SCHIP1		6741	SSB	300..312		CLASS2							IR_686
2113	ETS1	SAM_PNT, Ets	7267	TTC3	760..776		CLASS2							IR_840
6257	RXRB	zf-C4	6741	SSB	299..311		CLASS2							IR_860
6257	RXRB	zf-C4	5530	PPP3CA	392..424		CLASS2							IR_965
5881	RAC3	Ras	51503	HSPC148	52..68		CLASS2							IR_799
4087	SMAD2	MH2, MH1	805	CALM2	115..148	efhand	CLASS2							IR_648
1936	EEF1D	EF1_GNE	805	CALM2	122..134		CLASS2							IR_737
7024	TFCP2	CP2	805	CALM2	105..133		CLASS2							IR_901
2353	FOS	bZIP_1, bZIP_2	9782	MATR3	627..677		CLASS2							IR_578
2353	FOS	bZIP_1, bZIP_2	51575	ESF1	258..270		CLASS2							IR_626
5092	PCBD1	Pterin_4a	23040	MYT1L	297..314		CLASS2							IR_642
4149	MAX	HLH	10382	TUBB4	345..409	Tubulin_C	CLASS2							IR_678
2963	GTF2F2	TFIIF_beta	51575	ESF1	257..286		CLASS2							IR_873
4087	SMAD2	MH2, MH1	51575	ESF1	265..276		CLASS2							IR_943
4087	SMAD2	MH2, MH1	7013	TERF1	274..287		CLASS2							IR_944
4087	SMAD2	MH2, MH1	23085	ERC1	345..362		CLASS2							IR_594
2353	FOS	bZIP_1, bZIP_2	1191	CLU	47..76		CLASS1		9	OK	OK		IVVS050511_G1_3RD_F12	IR_30
4193	MDM2	zf-RanBP, SWIB	1191	CLU	35..79	Clusterin	CLASS1							IR_302
2908	NR3C1	Hormone_recep, GCR, zf-C4	1191	CLU	16..53	Clusterin	CLASS2							IR_375
7572	ZNF24	SCAN, zf-C2H2	1191	CLU	53..65		CLASS2							IR_833
5245	PHB	Band_7	23085	ERC1	777..789		CLASS2							IR_250
9191	DEDD	DED	340543	TCEAL5	26..43		CLASS2							IR_389
4087	SMAD2	MH2, MH1	5901	RAN	109..129	Ras	CLASS2							IR_423
4087	SMAD2	MH2, MH1	81611	ANP32E	240..265		CLASS1							IR_428
2353	FOS	bZIP_1, bZIP_2	81611	ANP32E	237..257		CLASS1							IR_83
2113	ETS1	SAM_PNT, Ets	8661	EIF3S10	794..813		CLASS2							IR_709
29970	SCHIP1		55719	C10orf6	513..525		CLASS2							IR_260
25920	COBRA1	COBRA1	3313	HSPA9	659..677		CLASS2		25	OK			IVVT060117_E6_K04	IR_844
4193	MDM2	zf-RanBP, SWIB	22883	CLSTN1	213..230		CLASS1							IR_129
2963	GTF2F2	TFIIF_beta	22883	CLSTN1	214..223		CLASS2							IR_546
6880	TAF9	TFIID-31kDa	57515	SERINC1	64..74		CLASS2							IR_458
4193	MDM2	zf-RanBP, SWIB	3312	HSPA8	556..568		CLASS2							IR_134
3164	NR4A1	Hormone_recep, zf-C4	23040	MYT1L	1061..1079		CLASS2							IR_227
2908	NR3C1	Hormone_recep, GCR, zf-C4	23215	BAT2D1	556..571		CLASS2							IR_523
4087	SMAD2	MH2, MH1	3799	KIF5B	423..458		CLASS2		14	NG			IVVT050726_G12_I06	IR_591
3725	JUN	bZIP_1, bZIP_2, Jun	3312	HSPA8	549..601	HSP70	CLASS1							IR_610
4193	MDM2	zf-RanBP, SWIB	23215	BAT2D1	554..583		CLASS2							IR_702
2113	ETS1	SAM_PNT, Ets	10814	CPLX2	73..82		CLASS2							IR_711
4193	MDM2	zf-RanBP, SWIB	3798	KIF5A	177..187		CLASS2							IR_417
2908	NR3C1	Hormone_recep, GCR, zf-C4	6595	SMARCA2	1349..1368		CLASS2	+						IR_525
2113	ETS1	SAM_PNT, Ets	6595	SMARCA2	1346..1368		CLASS2							IR_720
29970	SCHIP1		55193	PB1	900..921		CLASS2							IR_127
2908	NR3C1	Hormone_recep, GCR, zf-C4	23469	PHF3	1928..1937		CLASS2							IR_203
865	CBFB	CBF_beta	170506	DHX36	424..466		CLASS2							IR_340
3725	JUN	bZIP_1, bZIP_2, Jun	8239	USP9X	1896..1914		CLASS2							IR_620
3164	NR4A1	Hormone_recep, zf-C4	23085	ERC1	667..677		CLASS2							IR_228
865	CBFB	CBF_beta	5567	PRKACB	61..87		CLASS2							IR_531
57801	HES4	HLH, Hairy_orange	3326	HSP90AB1	544..554		CLASS2							IR_147
3725	JUN	bZIP_1, bZIP_2, Jun	203068	TUBB	401..412		CLASS2							IR_408
5245	PHB	Band_7	3326	HSP90AB1	542..555		CLASS2							IR_495
4193	MDM2	zf-RanBP, SWIB	203068	TUBB	404..414		CLASS2							IR_706
4790	NFKB1	TIG, Death, Ank, RHD	6711	SPTBN1	2282..2292		CLASS2							IR_223
2353	FOS	bZIP_1, bZIP_2	4659	PPP1R12A	806..848		CLASS2							IR_25
9191	DEDD	DED	5066	PAM	237..260	Cu2_monoox_C	CLASS2							IR_392
5245	PHB	Band_7	51503	HSPC148	113..147		CLASS2							IR_494
2908	NR3C1	Hormone_recep, GCR, zf-C4	51503	HSPC148	137..148		CLASS2							IR_524
2353	FOS	bZIP_1, bZIP_2	27101	CACYBP	161..174		CLASS2							IR_585
2908	NR3C1	Hormone_recep, GCR, zf-C4	5530	PPP3CA	372..383		CLASS2							IR_167
1499	CTNNB1	Arm	26060	APPL	243..253		CLASS2							IR_537
29970	SCHIP1		7415	VCP	55..65		CLASS2							IR_681
2908	NR3C1	Hormone_recep, GCR, zf-C4	6741	SSB	258..271		CLASS2							IR_527
6667	SP1	zf-C2H2	26054	SENP6	1058..1085		CLASS1							IR_121
57801	HES4	HLH, Hairy_orange	23091	ZC3H13	1345..1357		CLASS2							IR_148
5245	PHB	Band_7	55193	PB1	1283..1303		CLASS2							IR_253
7124	TNF	TNF	4747	NEFL	525..540		CLASS2							IR_278
7124	TNF	TNF	7857	SCG2	262..286		CLASS2							IR_283
3725	JUN	bZIP_1, bZIP_2, Jun	8925	HERC1	480..491		CLASS2							IR_413
29970	SCHIP1		23091	ZC3H13	1336..1357		CLASS2							IR_680
1936	EEF1D	EF1_GNE	10598	AHSA1	63..76		CLASS2							IR_736
4602	MYB	Myb_DNA-binding, Wos2	4685	NCAM2	628..642		CLASS2							IR_744
10133	OPTN		55719	C10orf6	673..684		CLASS1							IR_804
4602	MYB	Myb_DNA-binding, Wos2	26019	UPF2	939..957		CLASS1							IR_908
6257	RXRB	zf-C4	7415	VCP	157..167		CLASS2							IR_963
2113	ETS1	SAM_PNT, Ets	9295	SFRS11	375..388		CLASS2		19	NG			IVVS20051122_E02_03_E12	IR_141
2113	ETS1	SAM_PNT, Ets	51663	ZFR	626..637		CLASS2							IR_149
3725	JUN	bZIP_1, bZIP_2, Jun	2353	FOS	149..266	bZIP_1, bZIP_2	CLASS1	+	8	OK	OK	OK	IVVT050726_MJun4_2_C07	IR_17
2908	NR3C1	Hormone_recep, GCR, zf-C4	9669	EIF5B	537..559		CLASS2							IR_173
1869	E2F1		7277	TUBA1	436..448		CLASS2							IR_197
4929	NR4A2	Hormone_recep, zf-C4	5901	RAN	205..216		CLASS2							IR_234
2908	NR3C1	Hormone_recep, GCR, zf-C4	64061	TSPYL2	503..516		CLASS2							IR_336
4609	MYC	Myc_N, Myc-LZ	7150	TOP1	65..93		CLASS2							IR_382
2353	FOS	bZIP_1, bZIP_2	6830	SUPT6H	24..67		CLASS2							IR_39
3164	NR4A1	Hormone_recep, zf-C4	7013	TERF1	415..438		CLASS2							IR_405
4087	SMAD2	MH2, MH1	1114	CHGB	163..176		CLASS2							IR_433
2063	NR2F6	Hormone_recep, zf-C4	51382	ATP6V1D	193..207		CLASS2							IR_45
5092	PCBD1	Pterin_4a	3799	KIF5B	736..745		CLASS2							IR_476
2113	ETS1	SAM_PNT, Ets	9669	EIF5B	511..542		CLASS1		50	OK			IVVS20060609_7TH_E9_01_D09	IR_518
2353	FOS	bZIP_1, bZIP_2	7175	TPR	1940..1966		CLASS2							IR_577
4609	MYC	Myc_N, Myc-LZ	10580	SORBS1	612..623		CLASS2							IR_659
4087	SMAD2	MH2, MH1	1114	CHGB	226..242		CLASS2							IR_820
1936	EEF1D	EF1_GNE	6830	SUPT6H	60..69		CLASS2							IR_883
25920	COBRA1	COBRA1	8467	SMARCA5	1040..1051		CLASS2							IR_322
29970	SCHIP1		26054	SENP6	990..1004		CLASS2							IR_108
1936	EEF1D	EF1_GNE	57584	ARHGAP21	1446..1456		CLASS2		29	OK			IVVT051018_G4_H05	IR_738
2353	FOS	bZIP_1, bZIP_2	9360	PPIG	242..256		CLASS2		20	NG			IVVS20051122_C01_03_G09	IR_88
7024	TFCP2	CP2	1655	DDX5	500..510		CLASS2							IR_899
7849	PAX8	PAX	57515	SERINC1	179..189		CLASS2		69	OK			IVVS20060609_5TH_E4_03_C11	IR_311
4790	NFKB1	TIG, Death, Ank, RHD	27043	PELP1	929..944		CLASS2		59	OK			IVVS20060609_5TH_F8_03_G01	IR_349
7024	TFCP2	CP2	57515	SERINC1	179..190		CLASS2							IR_897
7978	MTERF	mTERF	287	ANK2	1777..1801		CLASS2							IR_754
6667	SP1	zf-C2H2	1655	DDX5	316..340		CLASS1							IR_116
2908	NR3C1	Hormone_recep, GCR, zf-C4	140597	TCEAL2	168..189		CLASS2							IR_171
29956	LASS2	LAG1	23095	KIF1B	786..807		CLASS2							IR_325
5245	PHB	Band_7	140597	TCEAL2	169..189		CLASS2							IR_497
25920	COBRA1	COBRA1	140597	TCEAL2	173..183		CLASS2							IR_841
865	CBFB	CBF_beta	8404	SPARCL1	268..277		CLASS2							IR_343
29970	SCHIP1		4747	NEFL	373..398	Filament	CLASS2							IR_690
29970	SCHIP1		7857	SCG2	314..325		CLASS2							IR_99
4193	MDM2	zf-RanBP, SWIB	10471	PFDN6	15..32		CLASS2							IR_1
2353	FOS	bZIP_1, bZIP_2	57282	SLC4A10	70..87		CLASS2							IR_10
29970	SCHIP1		10565	ARFGEF1	879..888		CLASS2							IR_100
29970	SCHIP1		29970	SCHIP1	427..437		CLASS2							IR_101
5308	PITX2	Homeobox, OAR	5982	RFC2	105..133		CLASS2							IR_102
5308	PITX2	Homeobox, OAR	57512	GPR158	849..861		CLASS2							IR_103
29970	SCHIP1		29953	TRHDE	995..1005		CLASS2							IR_105
29970	SCHIP1		6801	STRN	242..257		CLASS2							IR_106
29970	SCHIP1		55827	IQWD1	868..879		CLASS2							IR_107
29970	SCHIP1		2495	FTH1	165..174		CLASS2							IR_110
29970	SCHIP1		8237	USP11	652..662		CLASS2							IR_111
6667	SP1	zf-C2H2	1107	CHD3	534..548		CLASS2							IR_113
6667	SP1	zf-C2H2	547	KIF1A	439..453		CLASS1							IR_114
6667	SP1	zf-C2H2	10713	USP39	414..428		CLASS1							IR_115
6667	SP1	zf-C2H2	5394	EXOSC10	864..873		CLASS2							IR_117
6667	SP1	zf-C2H2	7167	TPI1	80..99	TIM	CLASS1							IR_119
2353	FOS	bZIP_1, bZIP_2	3725	JUN	257..327	bZIP_1,bZIP_2	CLASS1	+						IR_12
6667	SP1	zf-C2H2	9478	CABP1	306..329	efhand	CLASS2							IR_120
6667	SP1	zf-C2H2	25871	C3orf17	435..460		CLASS1							IR_122
29970	SCHIP1		5710	PSMD4	353..375		CLASS2		52	OK			IVVS20051122_D10_02_B07	IR_123
4193	MDM2	zf-RanBP, SWIB	9448	MAP4K4	426..436		CLASS2							IR_128
4193	MDM2	zf-RanBP, SWIB	10458	BAIAP2	412..451		CLASS2							IR_130
4193	MDM2	zf-RanBP, SWIB	3725	JUN	245..326	bZIP_1,bZIP_2	CLASS1		23	OK		OK	IVVT060117_A5_I18	IR_131
4193	MDM2	zf-RanBP, SWIB	6728	SRP19	120..133		CLASS2							IR_132
4193	MDM2	zf-RanBP, SWIB	1937	EEF1G	225..237		CLASS2							IR_133
2113	ETS1	SAM_PNT, Ets	9678	PHF14	798..861		CLASS2							IR_137
2113	ETS1	SAM_PNT, Ets	23521	RPL13A	178..194		CLASS1							IR_138
2113	ETS1	SAM_PNT, Ets	22990	PCNX	650..660		CLASS2							IR_139
3725	JUN	bZIP_1, bZIP_2, Jun	351	APP	211..265		CLASS1							IR_14
2113	ETS1	SAM_PNT, Ets	3725	JUN	258..326	bZIP_1,bZIP_2	CLASS1	+	2	OK	OK		IVVS20051122_E02_02_B03	IR_140
2113	ETS1	SAM_PNT, Ets	2778	GNAS	10..25		CLASS2							IR_142
1499	CTNNB1	Arm	55119	PRPF38B	428..438		CLASS2		26	NG			IVVS20051122_E03_02_E02	IR_143
1499	CTNNB1	Arm	56647	BCCIP	41..51		CLASS2							IR_144
57801	HES4	HLH, Hairy_orange	26046	ZNF294	198..217		CLASS1							IR_145
57801	HES4	HLH, Hairy_orange	5998	RGS3	1118..1144		CLASS1							IR_146
3725	JUN	bZIP_1, bZIP_2, Jun	351	APP	211..265		CLASS1							IR_15
2113	ETS1	SAM_PNT, Ets	27034	ACAD8	70..80		CLASS2							IR_150
2113	ETS1	SAM_PNT, Ets	79415	C17orf62	49..65		CLASS2		40	OK		OK	IVVS20051122_E09_02_D08	IR_151
2113	ETS1	SAM_PNT, Ets	988	CDC5L	767..782		CLASS2							IR_152
2113	ETS1	SAM_PNT, Ets	55250	STATIP1	784..796		CLASS2							IR_153
2113	ETS1	SAM_PNT, Ets	5204	PFDN5	72..98	Prefoldin	CLASS2							IR_155
2113	ETS1	SAM_PNT, Ets	283820	NOMO2	561..572		CLASS2							IR_157
2113	ETS1	SAM_PNT, Ets	1595	CYP51A1	300..318		CLASS2							IR_158
2113	ETS1	SAM_PNT, Ets	29082	CHMP4A	196..210		CLASS2							IR_159
3725	JUN	bZIP_1, bZIP_2, Jun	22924	MAPRE3	184..278	EB1	CLASS1		56	OK		OK	IVVS20060609_5TH_M4_2_01_B03	IR_16
2113	ETS1	SAM_PNT, Ets	3146	HMGB1	190..199		CLASS2							IR_160
7157	TP53	P53_tetramer, P53	10499	NCOA2	1230..1267		CLASS1							IR_162
2908	NR3C1	Hormone_recep, GCR, zf-C4	4297	MLL	2643..2653		CLASS2		80	NG			IVVS20051122_F03_01_A05	IR_163
2908	NR3C1	Hormone_recep, GCR, zf-C4	8125	ANP32A	216..245		CLASS2							IR_164
2908	NR3C1	Hormone_recep, GCR, zf-C4	6430	SFRS5	166..179		CLASS2							IR_165
2908	NR3C1	Hormone_recep, GCR, zf-C4	52	ACP1	31..40		CLASS2							IR_168
2908	NR3C1	Hormone_recep, GCR, zf-C4	23136	EPB41L3	1035..1043		CLASS2							IR_169
2908	NR3C1	Hormone_recep, GCR, zf-C4	8453	CUL2	664..677		CLASS2		61	NG			IVVS20051122_F03_02_F05	IR_170
2908	NR3C1	Hormone_recep, GCR, zf-C4	5799	PTPRN2	341..350		CLASS2							IR_172
2908	NR3C1	Hormone_recep, GCR, zf-C4	2037	EPB41L2	172..188		CLASS2							IR_174
1386	ATF2	bZIP_1, bZIP_2	6744	SSFA2	374..408		CLASS2							IR_175
1386	ATF2	bZIP_1, bZIP_2	509	ATP5C1	260..277	ATP-synt	CLASS2							IR_176
4790	NFKB1	TIG, Death, Ank, RHD	522	ATP5J	52..71	ATP-synt_F6	CLASS2							IR_177
4790	NFKB1	TIG, Death, Ank, RHD	148423	C1orf52	151..173		CLASS2							IR_178
4790	NFKB1	TIG, Death, Ank, RHD	152789	JAKMIP1	347..359		CLASS2							IR_179
2353	FOS	bZIP_1, bZIP_2	4140	MARK3	50..64		CLASS2							IR_18
4790	NFKB1	TIG, Death, Ank, RHD	3459	IFNGR1	429..442		CLASS2							IR_180
4790	NFKB1	TIG, Death, Ank, RHD	65123	INTS3	515..533		CLASS2							IR_181
4790	NFKB1	TIG, Death, Ank, RHD	2888	GRB14	494..506		CLASS2							IR_182
4790	NFKB1	TIG, Death, Ank, RHD	9879	DDX46	117..172		CLASS2							IR_183
4790	NFKB1	TIG, Death, Ank, RHD	6709	SPTAN1	156..167		CLASS2							IR_184
1499	CTNNB1	Arm	9590	AKAP12	197..206		CLASS2		37	NG			IVVS20051122_F09_01_C02	IR_186
1499	CTNNB1	Arm	27347	STK39	382..394		CLASS2							IR_187
1499	CTNNB1	Arm	9584	RBM39	511..522		CLASS2							IR_189
3725	JUN	bZIP_1, bZIP_2, Jun	351	APP	205..256		CLASS1							IR_19
1499	CTNNB1	Arm	57471	KIAA1189	184..211		CLASS2							IR_191
1869	E2F1		51035	LOC51035	125..137		CLASS2							IR_193
1869	E2F1		6772	STAT1	149..163		CLASS2		38	OK			IVVS20051122_F10_02_B02	IR_194
1869	E2F1		10283	SDCCAG10	214..226		CLASS2							IR_196
1869	E2F1		9399	STOML1	335..351		CLASS1							IR_198
6760	SS18	SSXT	7804	LRP8	846..871		CLASS2							IR_199
4193	MDM2	zf-RanBP, SWIB	127254	C1orf173	423..432		CLASS2							IR_2
6760	SS18	SSXT	3725	JUN	259..327	bZIP_1,bZIP_2	CLASS2							IR_200
6760	SS18	SSXT	151613	TTC14	710..719		CLASS2							IR_201
2908	NR3C1	Hormone_recep, GCR, zf-C4	7110	TMF1	876..906		CLASS2		81	OK		OK	IVVS20051122_G09_01_F02	IR_202
2908	NR3C1	Hormone_recep, GCR, zf-C4	1059	CENPB	511..525		CLASS1							IR_205
2908	NR3C1	Hormone_recep, GCR, zf-C4	9414	TJP2	879..892		CLASS2							IR_206
5468	PPARG	Hormone_recep, zf-C4	55704	KIAA1212	400..424		CLASS2							IR_207
5468	PPARG	Hormone_recep, zf-C4	11100	HNRPUL1	171..180		CLASS2							IR_208
5468	PPARG	Hormone_recep, zf-C4	8237	USP11	653..662		CLASS2							IR_209
2353	FOS	bZIP_1, bZIP_2	9478	CABP1	304..321	efhand	CLASS1							IR_21
5468	PPARG	Hormone_recep, zf-C4	5621	PRNP	193..202		CLASS2							IR_211
3164	NR4A1	Hormone_recep, zf-C4	51596	CUTA	120..144	CutA1	CLASS2		83	OK			IVVS20051122_H09_01_H11	IR_212
3164	NR4A1	Hormone_recep, zf-C4	5705	PSMC5	217..226		CLASS2							IR_213
3164	NR4A1	Hormone_recep, zf-C4	2170	FABP3	81..101		CLASS2							IR_214
2063	NR2F6	Hormone_recep, zf-C4	10951	CBX1	3..18		CLASS2		60	OK			IVVS20060609_5TH_A4_02_H11	IR_216
2063	NR2F6	Hormone_recep, zf-C4	54623	PAF1	380..405		CLASS2							IR_217
2063	NR2F6	Hormone_recep, zf-C4	26354	GNL3	452..472		CLASS2							IR_218
4193	MDM2	zf-RanBP, SWIB	351	APP	176..256	A4_EXTRA	CLASS1							IR_22
4790	NFKB1	TIG, Death, Ank, RHD	5358	PLS3	51..70		CLASS2							IR_220
4790	NFKB1	TIG, Death, Ank, RHD	51669	TMEM66	87..96		CLASS2							IR_221
4790	NFKB1	TIG, Death, Ank, RHD	27183	VPS4A	7..18		CLASS2							IR_222
3164	NR4A1	Hormone_recep, zf-C4	25978	CHMP2B	44..53		CLASS2							IR_226
3164	NR4A1	Hormone_recep, zf-C4	5098	PCDHGC3	920..931		CLASS2							IR_229
2353	FOS	bZIP_1, bZIP_2	6218	RPS17	66..76		CLASS2		17	NG			IVVS050511_F12_5TH_C01	IR_23
4929	NR4A2	Hormone_recep, zf-C4	2969	GTF2I	728..744	GTF2I	CLASS2							IR_231
4929	NR4A2	Hormone_recep, zf-C4	55847	ZCD1	40..54		CLASS2							IR_232
4929	NR4A2	Hormone_recep, zf-C4	51538	ZCCHC17	231..241		CLASS2							IR_235
4929	NR4A2	Hormone_recep, zf-C4	4976	OPA1	273..294		CLASS2							IR_236
4929	NR4A2	Hormone_recep, zf-C4	7592	ZNF41	573..585		CLASS2							IR_237
2353	FOS	bZIP_1, bZIP_2	6230	RPS25	24..41		CLASS2							IR_24
6667	SP1	zf-C2H2	5007	OSBP	336..348		CLASS2							IR_240
6667	SP1	zf-C2H2	1901	EDG1	21..33		CLASS2							IR_241
6648	SOD2	Sod_Fe_N, Sod_Fe_C	51143	DYNC1LI1	502..512		CLASS2							IR_242
6648	SOD2	Sod_Fe_N, Sod_Fe_C	5034	P4HB	494..506		CLASS2							IR_243
6648	SOD2	Sod_Fe_N, Sod_Fe_C	80011	NIP30	109..134		CLASS2							IR_244
6648	SOD2	Sod_Fe_N, Sod_Fe_C	23505	TMEM131	1011..1026		CLASS2							IR_245
6648	SOD2	Sod_Fe_N, Sod_Fe_C	6144	RPL21	106..119		CLASS2							IR_246
5245	PHB	Band_7	1345	COX6C	39..68	COX6C	CLASS1							IR_247
5245	PHB	Band_7	6334	SCN8A	1377..1391		CLASS2							IR_251
5245	PHB	Band_7	5757	PTMA	22..37		CLASS2							IR_252
5245	PHB	Band_7	102	ADAM10	569..579		CLASS2							IR_254
3726	JUNB	bZIP_1, bZIP_2, Jun	5569	PKIA	53..69		CLASS1							IR_255
3726	JUNB	bZIP_1, bZIP_2, Jun	374920	LOC374920	535..548		CLASS1		85	OK			IVVS20060609_5TH_C9_03_B02	IR_256
3726	JUNB	bZIP_1, bZIP_2, Jun	152687	ZNF595	463..486		CLASS1							IR_257
29970	SCHIP1		6546	SLC8A1	549..563		CLASS2							IR_258
29970	SCHIP1		5763	PTMS	36..48		CLASS1							IR_259
10133	OPTN		23499	MACF1	2279..2292		CLASS2							IR_262
10133	OPTN		153527	ZMAT2	138..168		CLASS2							IR_263
10133	OPTN		1059	CENPB	507..528		CLASS2							IR_264
10133	OPTN		1982	EIF4G2	472..493		CLASS2							IR_266
10133	OPTN		10313	RTN3	983..999		CLASS2							IR_267
10133	OPTN		91942	NDUFA12L	43..70		CLASS2							IR_268
10133	OPTN		8831	SYNGAP1	541..549		CLASS2							IR_269
2353	FOS	bZIP_1, bZIP_2	26033	ATRNL1	219..239		CLASS2							IR_27
10133	OPTN		10969	EBNA1BP2	174..190		CLASS2							IR_270
10133	OPTN		23172	KIAA0157	139..153		CLASS2							IR_271
3726	JUNB	bZIP_1, bZIP_2, Jun	10915	TCERG1	999..1014		CLASS1							IR_273
3726	JUNB	bZIP_1, bZIP_2, Jun	23358	USP24	1362..1373		CLASS1							IR_275
7124	TNF	TNF	285141	LOC285141	134..142		CLASS2							IR_276
7124	TNF	TNF	6222	RPS18	59..88	Ribosomal_S13	CLASS2							IR_277
7124	TNF	TNF	6695	SPOCK1	424..434		CLASS2							IR_279
2353	FOS	bZIP_1, bZIP_2	83660	TLN2	153..165		CLASS2							IR_28
7124	TNF	TNF	51559	NT5DC3	267..288		CLASS2							IR_280
7124	TNF	TNF	51650	MRPS33	85..98		CLASS2							IR_281
7124	TNF	TNF	10569	SLU7	509..519		CLASS2							IR_282
7124	TNF	TNF	132660	DKFZp686L1814	697..713		CLASS2							IR_284
7572	ZNF24	SCAN, zf-C2H2	6167	RPL37	28..43	Ribosomal_L37e	CLASS2							IR_286
7572	ZNF24	SCAN, zf-C2H2	23518	R3HDM1	265..280		CLASS2							IR_287
7572	ZNF24	SCAN, zf-C2H2	23190	UBXD2	234..257		CLASS2							IR_288
7572	ZNF24	SCAN, zf-C2H2	92737	DNER	189..201		CLASS2							IR_289
2353	FOS	bZIP_1, bZIP_2	351	APP	222..266		CLASS1		10	OK	OK		IVVT050726_F12_G04	IR_29
7572	ZNF24	SCAN, zf-C2H2	577	BAI3	486..497		CLASS2							IR_290
7572	ZNF24	SCAN, zf-C2H2	3146	HMGB1	183..204		CLASS1							IR_291
3727	JUND		8604	SLC25A12	177..207		CLASS1							IR_292
3727	JUND		10096	ACTR3	185..211		CLASS2		44	OK			IVVS20060609_5TH_D9_02_F12	IR_293
3727	JUND		645323	LOC645323	12..26		CLASS1							IR_294
3727	JUND		4735	SEPT2	156..180	GTP_CDC	CLASS2							IR_295
4193	MDM2	zf-RanBP, SWIB	11152	WDR45	121..142		CLASS2							IR_296
4193	MDM2	zf-RanBP, SWIB	4141	MARS	844..865	WHEP-TRS	CLASS2							IR_297
4193	MDM2	zf-RanBP, SWIB	5923	RASGRF1	1065..1081		CLASS2							IR_298
4193	MDM2	zf-RanBP, SWIB	5955	RCN2	199..216		CLASS2							IR_3
4193	MDM2	zf-RanBP, SWIB	53343	NUDT9	270..282		CLASS2							IR_300
4193	MDM2	zf-RanBP, SWIB	22890	ZBTB1	566..575		CLASS2							IR_301
4193	MDM2	zf-RanBP, SWIB	5789	PTPRD	748..758		CLASS2							IR_303
11016	ATF7	bZIP_1, bZIP_2	54940	OCIAD1	178..217		CLASS1		57	OK			IVVS20060609_5TH_E10_02_G04	IR_305
11016	ATF7	bZIP_1, bZIP_2	51347	TAOK3	354..373		CLASS1							IR_306
1499	CTNNB1	Arm	30011	SH3KBP1	198..207		CLASS2							IR_307
1499	CTNNB1	Arm	51260	CXorf26	194..209		CLASS2							IR_308
1499	CTNNB1	Arm	4036	LRP2	4505..4514		CLASS2							IR_309
2353	FOS	bZIP_1, bZIP_2	51329	ARL6IP4	216..233		CLASS1							IR_31
1499	CTNNB1	Arm	22826	DNAJC8	168..189		CLASS2							IR_310
7849	PAX8	PAX	3303	HSPA1A	556..568		CLASS2							IR_313
57801	HES4	HLH, Hairy_orange	84319	C3orf26	74..94		CLASS2							IR_315
57801	HES4	HLH, Hairy_orange	84125	LRRIQ1	372..388		CLASS2							IR_316
57801	HES4	HLH, Hairy_orange	26958	COPG2	88..115		CLASS1							IR_317
57801	HES4	HLH, Hairy_orange	3800	KIF5C	752..777		CLASS2							IR_318
57801	HES4	HLH, Hairy_orange	84239	ATP13A4	1137..1156		CLASS2							IR_319
2353	FOS	bZIP_1, bZIP_2	81846	SBF2	1310..1326		CLASS2							IR_32
57801	HES4	HLH, Hairy_orange	1933	EEF1B2	83..111		CLASS2		32	NG			IVVS20060609_5TH_E5_04_E06	IR_320
25920	COBRA1	COBRA1	29993	PACSIN1	203..214		CLASS2							IR_321
29956	LASS2	LAG1	9568	GABBR2	820..831		CLASS2							IR_324
29956	LASS2	LAG1	10213	PSMD14	212..223		CLASS2							IR_326
29956	LASS2	LAG1	8874	ARHGEF7	575..598		CLASS2							IR_327
1869	E2F1		728788	LOC728788	147..168		CLASS2							IR_328
1869	E2F1		51335	NGRN	123..137		CLASS2							IR_329
2353	FOS	bZIP_1, bZIP_2	23270	TSPYL4	167..176		CLASS2							IR_33
6257	RXRB	zf-C4	147495	APCDD1	315..324		CLASS2							IR_331
6257	RXRB	zf-C4	55219	TMEM57	447..464		CLASS2							IR_332
6257	RXRB	zf-C4	5046	PCSK6	133..146		CLASS2							IR_333
2908	NR3C1	Hormone_recep, GCR, zf-C4	11244	ZHX1	826..838		CLASS2		62	NG			IVVS20060609_5TH_F3_02_F07	IR_334
2908	NR3C1	Hormone_recep, GCR, zf-C4	6249	RSN	897..906		CLASS2							IR_335
2908	NR3C1	Hormone_recep, GCR, zf-C4	3895	KTN1	466..514		CLASS2							IR_338
2908	NR3C1	Hormone_recep, GCR, zf-C4	1974	EIF4A2	353..367		CLASS2							IR_339
2353	FOS	bZIP_1, bZIP_2	84280	BTBD10	306..330		CLASS2							IR_34
865	CBFB	CBF_beta	6857	SYT1	95..112		CLASS2							IR_341
865	CBFB	CBF_beta	57282	SLC4A10	77..87		CLASS2							IR_342
865	CBFB	CBF_beta	5917	RARS	399..409		CLASS2							IR_344
865	CBFB	CBF_beta	8522	GAS7	232..244		CLASS2							IR_345
4790	NFKB1	TIG, Death, Ank, RHD	2074	ERCC6	454..487		CLASS2							IR_347
4790	NFKB1	TIG, Death, Ank, RHD	51678	MPP6	8..21		CLASS1							IR_348
4087	SMAD2	MH2, MH1	26993	AKAP8L	344..372	AKAP95	CLASS2							IR_35
1499	CTNNB1	Arm	6171	RPL41	3..24		CLASS2							IR_351
1499	CTNNB1	Arm	6144	RPL21	106..117		CLASS2							IR_352
1499	CTNNB1	Arm	8943	AP3D1	821..847		CLASS2							IR_354
1499	CTNNB1	Arm	55299	BXDC2	283..293		CLASS2							IR_355
2963	GTF2F2	TFIIF_beta	351	APP	252..266		CLASS2							IR_356
2963	GTF2F2	TFIIF_beta	1345	COX6C	44..66	COX6C	CLASS2							IR_357
2963	GTF2F2	TFIIF_beta	7993	UBXD6	81..94		CLASS2							IR_358
2963	GTF2F2	TFIIF_beta	7018	TF	379..391		CLASS2							IR_359
4087	SMAD2	MH2, MH1	22999	RIMS1	1405..1430		CLASS2							IR_36
2963	GTF2F2	TFIIF_beta	11329	STK38	39..53		CLASS2							IR_360
2963	GTF2F2	TFIIF_beta	5306	PITPNA	238..250		CLASS2							IR_361
2963	GTF2F2	TFIIF_beta	10451	VAV3	166..178		CLASS2							IR_362
7024	TFCP2	CP2	10075	HUWE1	2441..2454		CLASS2							IR_364
7024	TFCP2	CP2	114882	OSBPL8	126..136		CLASS2							IR_365
7024	TFCP2	CP2	7534	YWHAZ	211..221		CLASS2							IR_366
7024	TFCP2	CP2	4208	MEF2C	18..31		CLASS2							IR_367
7024	TFCP2	CP2	7520	XRCC5	297..308		CLASS2							IR_368
4193	MDM2	zf-RanBP, SWIB	140890	SFRS12	318..366		CLASS1							IR_37
7024	TFCP2	CP2	5930	RBBP6	961..972		CLASS2							IR_370
6760	SS18	SSXT	51602	NOP5/NOP58	446..472		CLASS2							IR_371
6760	SS18	SSXT	4848	CNOT2	368..379		CLASS2							IR_373
2908	NR3C1	Hormone_recep, GCR, zf-C4	7915	ALDH5A1	377..390		CLASS2							IR_374
2908	NR3C1	Hormone_recep, GCR, zf-C4	9729	KIAA0408	97..114		CLASS2		63	NG		OK	IVVS20060609_5TH_G9_04_A09	IR_376
4609	MYC	Myc_N, Myc-LZ	8019	BRD3	648..687		CLASS2		77	OK		OK	IVVS20060609_5TH_H1_01_H03	IR_377
4609	MYC	Myc_N, Myc-LZ	6319	SCD	186..197		CLASS2							IR_378
4609	MYC	Myc_N, Myc-LZ	9201	DCAMKL1	385..399		CLASS2							IR_379
4193	MDM2	zf-RanBP, SWIB	2950	GSTP1	25..41		CLASS2							IR_38
4609	MYC	Myc_N, Myc-LZ	3066	HDAC2	522..558		CLASS2							IR_380
4609	MYC	Myc_N, Myc-LZ	7158	TP53BP1	660..677		CLASS2							IR_381
4602	MYB	Myb_DNA-binding, Wos2	26059	ERC2	522..539		CLASS2		76	OK			IVVS20060609_5TH_H10_01_H07	IR_383
4602	MYB	Myb_DNA-binding, Wos2	6383	SDC2	110..126		CLASS2		35	NG			IVVS20060609_5TH_H10_03_H12	IR_384
4602	MYB	Myb_DNA-binding, Wos2	1349	COX7B	63..77	COX7B	CLASS2							IR_385
9191	DEDD	DED	5274	SERPINI1	278..299		CLASS2							IR_386
9191	DEDD	DED	529	ATP6V1E1	27..61	vATP-synt_E	CLASS2							IR_387
9191	DEDD	DED	84946	LTV1	440..454		CLASS2							IR_388
9191	DEDD	DED	65117	FLJ11021	305..318		CLASS2							IR_391
9191	DEDD	DED	7874	USP7	271..285		CLASS2							IR_393
5468	PPARG	Hormone_recep, zf-C4	57680	CHD8	218..234		CLASS2							IR_395
5468	PPARG	Hormone_recep, zf-C4	5707	PSMD1	495..511		CLASS2							IR_397
5468	PPARG	Hormone_recep, zf-C4	3925	STMN1	93..113	Stathmin	CLASS2							IR_398
5468	PPARG	Hormone_recep, zf-C4	10299	MARCH6	226..245		CLASS2							IR_399
2353	FOS	bZIP_1, bZIP_2	130916	MTERFD2	342..379		CLASS1							IR_4
2353	FOS	bZIP_1, bZIP_2	9204	ZMYM6	1057..1074		CLASS2							IR_40
5468	PPARG	Hormone_recep, zf-C4	9448	MAP4K4	432..477		CLASS2							IR_400
5468	PPARG	Hormone_recep, zf-C4	528	ATP6V1C1	59..85	V-ATPase_C	CLASS2							IR_401
5468	PPARG	Hormone_recep, zf-C4	10133	OPTN	477..490		CLASS2							IR_402
3164	NR4A1	Hormone_recep, zf-C4	55023	PHIP	1701..1711		CLASS2							IR_404
3164	NR4A1	Hormone_recep, zf-C4	8777	MPDZ	1966..1976		CLASS2							IR_406
3164	NR4A1	Hormone_recep, zf-C4	10808	HSPH1	625..646		CLASS2							IR_407
3725	JUN	bZIP_1, bZIP_2, Jun	9498	SLC4A8	128..151		CLASS2							IR_409
2063	NR2F6	Hormone_recep, zf-C4	521	ATP5I	35..49		CLASS2							IR_41
3725	JUN	bZIP_1, bZIP_2, Jun	441454	LOC441454	68..79		CLASS2							IR_410
3725	JUN	bZIP_1, bZIP_2, Jun	2571	GAD1	237..252		CLASS2							IR_411
3725	JUN	bZIP_1, bZIP_2, Jun	7916	BAT2	341..356		CLASS2		33	OK			IVVS20060609_5TH_M4_2_03_G11	IR_412
4193	MDM2	zf-RanBP, SWIB	23500	DAAM2	462..476		CLASS2							IR_415
4193	MDM2	zf-RanBP, SWIB	3480	IGF1R	873..890		CLASS2		34	NG		NG	IVVS20060609_6TH_A9_01_D05	IR_416
4193	MDM2	zf-RanBP, SWIB	6262	RYR2	4284..4293		CLASS1		58	OK			IVVS20060609_6TH_A9_02_G03	IR_418
4193	MDM2	zf-RanBP, SWIB	6157	RPL27A	132..141		CLASS2							IR_419
2063	NR2F6	Hormone_recep, zf-C4	27316	RBMX	268..279		CLASS2							IR_42
4193	MDM2	zf-RanBP, SWIB	9459	ARHGEF6	499..511		CLASS2							IR_420
4193	MDM2	zf-RanBP, SWIB	1616	DAXX	471..483		CLASS2							IR_421
4087	SMAD2	MH2, MH1	481	ATP1B1	271..288	Na_K-ATPase	CLASS2							IR_422
4087	SMAD2	MH2, MH1	51773	RSF1	786..808		CLASS2							IR_425
4087	SMAD2	MH2, MH1	2071	ERCC3	682..698		CLASS2							IR_426
4087	SMAD2	MH2, MH1	158931	TCEAL6	18..34		CLASS2							IR_429
4087	SMAD2	MH2, MH1	399687	MYO18A	10..30		CLASS2							IR_432
2353	FOS	bZIP_1, bZIP_2	80829	ZFP91	208..222		CLASS2							IR_436
2353	FOS	bZIP_1, bZIP_2	3303	HSPA1A	563..609	HSP70	CLASS1							IR_437
2353	FOS	bZIP_1, bZIP_2	29889	GNL2	704..720		CLASS2							IR_438
2353	FOS	bZIP_1, bZIP_2	22834	ZNF652	93..116		CLASS2							IR_439
2063	NR2F6	Hormone_recep, zf-C4	9731	KIAA0562	669..690		CLASS2							IR_44
4087	SMAD2	MH2, MH1	10541	ANP32B	177..212		CLASS1							IR_441
4087	SMAD2	MH2, MH1	4644	MYO5A	957..975		CLASS2							IR_442
4087	SMAD2	MH2, MH1	10376	K-ALPHA-1	433..447		CLASS1							IR_443
4087	SMAD2	MH2, MH1	5763	PTMS	36..68		CLASS1							IR_445
4087	SMAD2	MH2, MH1	1780	DYNC1I1	17..33		CLASS2							IR_446
4087	SMAD2	MH2, MH1	57628	DPP10	768..782		CLASS2							IR_448
4087	SMAD2	MH2, MH1	2051	EPHB6	821..844	Pkinase_Tyr	CLASS2							IR_450
4087	SMAD2	MH2, MH1	6647	SOD1	122..133		CLASS1							IR_451
4087	SMAD2	MH2, MH1	2670	GFAP	408..426		CLASS2							IR_452
4087	SMAD2	MH2, MH1	1974	EIF4A2	356..367		CLASS2							IR_453
4087	SMAD2	MH2, MH1	6133	RPL9	47..65		CLASS2							IR_454
6880	TAF9	TFIID-31kDa	9638	FEZ1	275..294	FEZ	CLASS1							IR_455
6880	TAF9	TFIID-31kDa	1108	CHD4	1659..1678		CLASS2							IR_456
6880	TAF9	TFIID-31kDa	29896	TRA2A	183..199		CLASS2							IR_457
6880	TAF9	TFIID-31kDa	6229	RPS24	84..119	Ribosomal_S24e	CLASS1							IR_459
2063	NR2F6	Hormone_recep, zf-C4	440498	LOC440498	45..58		CLASS2							IR_46
6880	TAF9	TFIID-31kDa	11224	RPL35	65..76		CLASS2							IR_460
1936	EEF1D	EF1_GNE	6647	SOD1	122..131		CLASS2							IR_462
1936	EEF1D	EF1_GNE	10533	ATG7	296..305		CLASS2		39	OK			IVVS20060609_7TH_A10_02_A11	IR_463
1936	EEF1D	EF1_GNE	64434	NOM1	261..273		CLASS2							IR_464
1936	EEF1D	EF1_GNE	64376	IKZF5	68..77		CLASS2							IR_465
1936	EEF1D	EF1_GNE	5295	PIK3R1	506..516		CLASS2							IR_467
2063	NR2F6	Hormone_recep, zf-C4	815	CAMK2A	340..353		CLASS2							IR_47
4193	MDM2	zf-RanBP, SWIB	2555	GABRA2	344..353		CLASS2		47	NG			IVVS20060609_7TH_A9_02_E02	IR_470
4193	MDM2	zf-RanBP, SWIB	9638	FEZ1	280..291		CLASS2							IR_471
4193	MDM2	zf-RanBP, SWIB	10724	MGEA5	482..493		CLASS2							IR_472
4193	MDM2	zf-RanBP, SWIB	7257	TSNAX	278..287		CLASS2							IR_473
5092	PCBD1	Pterin_4a	351	APP	226..264		CLASS1		51	OK			IVVS20060609_7TH_B5_04_F04	IR_474
5092	PCBD1	Pterin_4a	6229	RPS24	99..119		CLASS1							IR_475
5092	PCBD1	Pterin_4a	57579	KIAA1411	849..871		CLASS2							IR_477
5092	PCBD1	Pterin_4a	53353	LRP1B	134..148		CLASS2							IR_479
2063	NR2F6	Hormone_recep, zf-C4	56255	TXNDC13	247..267		CLASS2							IR_48
5092	PCBD1	Pterin_4a	192111	PGAM5	73..83		CLASS2							IR_480
4929	NR4A2	Hormone_recep, zf-C4	9031	BAZ1B	554..576		CLASS2		66	OK			IVVS20060609_7TH_B8_03_H02	IR_482
4929	NR4A2	Hormone_recep, zf-C4	4725	NDUFS5	71..90		CLASS2							IR_484
29970	SCHIP1		23770	FKBP8	26..43		CLASS2							IR_487
29970	SCHIP1		51602	NOP5/NOP58	470..490		CLASS2							IR_488
6648	SOD2	Sod_Fe_N, Sod_Fe_C	643665	LOC643665	145..158		CLASS2							IR_489
2063	NR2F6	Hormone_recep, zf-C4	6144	RPL21	111..121		CLASS2							IR_49
6648	SOD2	Sod_Fe_N, Sod_Fe_C	2804	GOLGB1	1631..1649		CLASS2							IR_490
6648	SOD2	Sod_Fe_N, Sod_Fe_C	7799	PRDM2	271..281		CLASS2							IR_493
5245	PHB	Band_7	161835	FSIP1	136..158		CLASS2							IR_496
5245	PHB	Band_7	11215	AKAP11	1792..1808		CLASS2							IR_498
5245	PHB	Band_7	1804	DPP6	737..757		CLASS2							IR_499
2353	FOS	bZIP_1, bZIP_2	130916	MTERFD2	346..380		CLASS1							IR_5
2063	NR2F6	Hormone_recep, zf-C4	29994	BAZ2B	1291..1301		CLASS2							IR_50
5245	PHB	Band_7	1106	CHD2	1395..1417		CLASS2							IR_501
5245	PHB	Band_7	2962	GTF2F1	314..334		CLASS2							IR_502
5245	PHB	Band_7	10541	ANP32B	165..189		CLASS2							IR_503
29970	SCHIP1		2957	GTF2A1	285..297		CLASS2							IR_504
29970	SCHIP1		11124	FAF1	485..508		CLASS2							IR_506
29970	SCHIP1		92689	FAM114A1	346..361		CLASS2							IR_507
3726	JUNB	bZIP_1, bZIP_2, Jun	374928	MGC4728	18..30		CLASS2		43	NG			IVVS20060609_7TH_D2_02_A04	IR_508
5573	PRKAR1A	RIIa, cNMP_binding	6218	RPS17	51..78	Ribosomal_S17e	CLASS2							IR_509
4193	MDM2	zf-RanBP, SWIB	6902	TBCA	24..34		CLASS2							IR_51
5573	PRKAR1A	RIIa, cNMP_binding	84707	BEX2	17..26		CLASS2							IR_510
5573	PRKAR1A	RIIa, cNMP_binding	6749	SSRP1	446..459		CLASS2							IR_511
5573	PRKAR1A	RIIa, cNMP_binding	10075	HUWE1	2436..2455		CLASS2							IR_512
5573	PRKAR1A	RIIa, cNMP_binding	29117	BRD7	62..93		CLASS2							IR_513
5573	PRKAR1A	RIIa, cNMP_binding	1000	CDH2	765..777		CLASS2							IR_514
5573	PRKAR1A	RIIa, cNMP_binding	6812	STXBP1	11..19		CLASS2							IR_515
2113	ETS1	SAM_PNT, Ets	9353	SLIT2	676..687		CLASS2							IR_519
4193	MDM2	zf-RanBP, SWIB	90321	ZNF766	77..88		CLASS2							IR_52
2113	ETS1	SAM_PNT, Ets	51400	PPME1	257..280		CLASS2							IR_521
2113	ETS1	SAM_PNT, Ets	60592	SCOC	48..87		CLASS2							IR_522
2908	NR3C1	Hormone_recep, GCR, zf-C4	158399	ZNF483	118..129		CLASS2							IR_526
2908	NR3C1	Hormone_recep, GCR, zf-C4	9967	THRAP3	414..435		CLASS2							IR_528
2908	NR3C1	Hormone_recep, GCR, zf-C4	481	ATP1B1	269..289	Na_K-ATPase	CLASS2							IR_529
4193	MDM2	zf-RanBP, SWIB	54883	CCDC49	202..215		CLASS1							IR_53
2908	NR3C1	Hormone_recep, GCR, zf-C4	1213	CLTC	1613..1628		CLASS2							IR_530
865	CBFB	CBF_beta	10153	CEBPZ	821..838		CLASS2							IR_532
865	CBFB	CBF_beta	5862	RAB2	116..134		CLASS1		53	NG			IVVS20060609_7TH_F6_02_H06	IR_533
865	CBFB	CBF_beta	2923	PDIA3	493..503		CLASS2							IR_534
865	CBFB	CBF_beta	3725	JUN	275..327	bZIP_1	CLASS2							IR_535
1499	CTNNB1	Arm	1211	CLTA	111..149	Clathrin_lg_ch	CLASS2							IR_536
1499	CTNNB1	Arm	8125	ANP32A	214..233		CLASS2							IR_538
1499	CTNNB1	Arm	25909	AHCTF1	2171..2186		CLASS2							IR_539
4193	MDM2	zf-RanBP, SWIB	55967	NDUFA12	67..77		CLASS2							IR_54
1499	CTNNB1	Arm	84456	L3MBTL3	158..168		CLASS2							IR_540
2963	GTF2F2	TFIIF_beta	476	ATP1A1	27..36		CLASS2							IR_541
2963	GTF2F2	TFIIF_beta	51185	CRBN	25..35		CLASS2							IR_543
2963	GTF2F2	TFIIF_beta	6157	RPL27A	124..142		CLASS1		55	OK			IVVS20060609_7TH_G1_03_E01	IR_544
2963	GTF2F2	TFIIF_beta	10526	IPO8	922..933		CLASS2							IR_547
2963	GTF2F2	TFIIF_beta	2181	ACSL3	311..320		CLASS2							IR_548
2963	GTF2F2	TFIIF_beta	27332	ZNF638	1954..1970		CLASS2							IR_549
2963	GTF2F2	TFIIF_beta	23272	C3orf63	296..314		CLASS2							IR_550
2963	GTF2F2	TFIIF_beta	165918	RNF168	152..178		CLASS2							IR_551
2963	GTF2F2	TFIIF_beta	64422	ATG3	99..117	Autophagy_N	CLASS2							IR_552
1936	EEF1D	EF1_GNE	9725	TMEM63A	262..278		CLASS2							IR_553
1936	EEF1D	EF1_GNE	65975	STK33	114..122		CLASS2							IR_555
1936	EEF1D	EF1_GNE	3836	KPNA1	21..41		CLASS2							IR_556
1936	EEF1D	EF1_GNE	64397	ZFP106	52..70		CLASS2							IR_557
1936	EEF1D	EF1_GNE	54487	DGCR8	356..365		CLASS2							IR_558
4602	MYB	Myb_DNA-binding, Wos2	5763	PTMS	40..69		CLASS2							IR_560
7024	TFCP2	CP2	64434	NOM1	224..275		CLASS1							IR_561
7024	TFCP2	CP2	25831	HECTD1	12..22		CLASS2							IR_562
7024	TFCP2	CP2	5019	OXCT1	290..303		CLASS2							IR_563
7024	TFCP2	CP2	5291	PIK3CB	1034..1048		CLASS2							IR_565
7024	TFCP2	CP2	6857	SYT1	96..132		CLASS2							IR_567
7024	TFCP2	CP2	22998	DKFZP686A01247	388..407		CLASS2							IR_568
4193	MDM2	zf-RanBP, SWIB	64710	NUCKS1	118..127		CLASS2							IR_57
2353	FOS	bZIP_1, bZIP_2	6205	RPS11	73..84		CLASS2		16	NG			IVVT050511_F12_B05	IR_570
2353	FOS	bZIP_1, bZIP_2	3423	IDS	166..191		CLASS2		15	NG			IVVT050511_F12_B12	IR_571
2353	FOS	bZIP_1, bZIP_2	51280	GOLPH2	318..347		CLASS2							IR_573
4193	MDM2	zf-RanBP, SWIB	7692	ZNF133	606..623		CLASS1							IR_575
2353	FOS	bZIP_1, bZIP_2	81608	FIP1L1	508..557		CLASS2							IR_576
2353	FOS	bZIP_1, bZIP_2	339965	FLJ25770	593..621		CLASS2							IR_579
6927	TCF1	HNF-1A_C, HNF-1_N, HNF-1B_C	340543	TCEAL5	6..37		CLASS2							IR_58
2353	FOS	bZIP_1, bZIP_2	730382	LOC730382	33..42		CLASS2							IR_580
2353	FOS	bZIP_1, bZIP_2	9130	FAM50A	171..192		CLASS2							IR_581
2353	FOS	bZIP_1, bZIP_2	347733	TUBB2B	427..439		CLASS2							IR_582
2353	FOS	bZIP_1, bZIP_2	55379	LRRC59	179..220		CLASS2							IR_583
2353	FOS	bZIP_1, bZIP_2	90441	ZNF622	199..222		CLASS2							IR_584
4087	SMAD2	MH2, MH1	9324	HMGN3	50..67		CLASS2							IR_586
4087	SMAD2	MH2, MH1	94104	C21orf66	173..193		CLASS2							IR_587
4087	SMAD2	MH2, MH1	2778	GNAS	11..29		CLASS2							IR_588
4087	SMAD2	MH2, MH1	661	POLR3D	293..304		CLASS2							IR_589
6927	TCF1	HNF-1A_C, HNF-1_N, HNF-1B_C	10924	SMPDL3A	201..216		CLASS2							IR_59
4087	SMAD2	MH2, MH1	84687	PPP1R9B	691..715		CLASS2							IR_590
4087	SMAD2	MH2, MH1	6599	SMARCC1	396..418		CLASS2							IR_592
4087	SMAD2	MH2, MH1	27018	NGFRAP1	53..72		CLASS2							IR_595
4087	SMAD2	MH2, MH1	1211	CLTA	132..146		CLASS2							IR_596
4087	SMAD2	MH2, MH1	6857	SYT1	86..113		CLASS1		21	NG			IVVT050726_G12_N18	IR_597
4087	SMAD2	MH2, MH1	7178	TPT1	73..116	TCTP	CLASS2							IR_598
4193	MDM2	zf-RanBP, SWIB	24148	PRPF6	706..755	TPR_1,TPR_2	CLASS2							IR_599
2353	FOS	bZIP_1, bZIP_2	7692	ZNF133	596..622		CLASS2		11	OK	OK	OK	IVVS20051122_A12_01_D01	IR_60
4193	MDM2	zf-RanBP, SWIB	2060	EPS15	852..867		CLASS2							IR_600
4193	MDM2	zf-RanBP, SWIB	7430	VIL2	319..342		CLASS2		22	OK		OK	IVVT050726_H01_K06	IR_601
4193	MDM2	zf-RanBP, SWIB	3727	JUND	282..340	bZIP_1	CLASS1		5	OK	OK		IVVT050726_H01_O16	IR_602
4193	MDM2	zf-RanBP, SWIB	1131	CHRM3	84..100		CLASS2							IR_603
4193	MDM2	zf-RanBP, SWIB	6804	STX1A	54..70		CLASS2							IR_605
4193	MDM2	zf-RanBP, SWIB	5315	PKM2	162..208	PK	CLASS1							IR_606
4193	MDM2	zf-RanBP, SWIB	4201	MEA1	10..22		CLASS2							IR_607
4193	MDM2	zf-RanBP, SWIB	25963	TMEM87A	469..511		CLASS2							IR_608
3725	JUN	bZIP_1, bZIP_2, Jun	7846	TUBA3	405..433		CLASS2							IR_609
3164	NR4A1	Hormone_recep, zf-C4	54467	ANKIB1	846..858		CLASS2		64	OK			IVVS20051122_B04_02_D05	IR_61
3725	JUN	bZIP_1, bZIP_2, Jun	2050	EPHB4	804..823	Pkinase_Tyr	CLASS2							IR_611
3725	JUN	bZIP_1, bZIP_2, Jun	1386	ATF2	353..422	bZIP_1,bZIP_2	CLASS1	+	6	OK	OK	OK	IVVT050726_MJun4_2_G19	IR_612
3725	JUN	bZIP_1, bZIP_2, Jun	55212	BBS7	240..267		CLASS2		42	OK		OK	IVVT050726_MJun4_2_C22	IR_613
3725	JUN	bZIP_1, bZIP_2, Jun	29911	HOOK2	610..682	HOOK	CLASS2							IR_614
3725	JUN	bZIP_1, bZIP_2, Jun	10488	CREB3	168..215	bZIP_1,bZIP_2	CLASS1		7	OK	OK	OK	IVVT050726_MJun4_2_J24	IR_616
3725	JUN	bZIP_1, bZIP_2, Jun	57120	GOPC	175..230		CLASS1							IR_617
3725	JUN	bZIP_1, bZIP_2, Jun	29888	STRN4	81..145		CLASS2		12	OK	OK		IVVT050726_MJun4_2_L10	IR_619
3164	NR4A1	Hormone_recep, zf-C4	9730	VPRBP	1407..1425		CLASS2							IR_62
1936	EEF1D	EF1_GNE	5700	PSMC1	293..323		CLASS2							IR_621
1936	EEF1D	EF1_GNE	92104	TTC30A	517..529		CLASS2							IR_622
1936	EEF1D	EF1_GNE	55749	CCAR1	799..816		CLASS2							IR_624
2353	FOS	bZIP_1, bZIP_2	280	AMY2B	270..296		CLASS2							IR_625
2353	FOS	bZIP_1, bZIP_2	51138	COPS4	323..336		CLASS2		18	OK			IVVT051018_A12_L17	IR_627
2353	FOS	bZIP_1, bZIP_2	5495	PPM1B	402..412		CLASS2							IR_628
6258	RXRG	Hormone_recep, zf-C4	7707	ZNF148	80..93		CLASS2							IR_629
4087	SMAD2	MH2, MH1	23111	SPG20	639..657		CLASS2							IR_63
4087	SMAD2	MH2, MH1	6430	SFRS5	162..172		CLASS2							IR_632
4087	SMAD2	MH2, MH1	10992	SF3B2	765..777		CLASS2							IR_633
3164	NR4A1	Hormone_recep, zf-C4	9581	PREPL	483..502		CLASS2							IR_635
3164	NR4A1	Hormone_recep, zf-C4	1108	CHD4	1656..1678		CLASS2							IR_637
3164	NR4A1	Hormone_recep, zf-C4	1059	CENPB	509..528		CLASS2							IR_638
3164	NR4A1	Hormone_recep, zf-C4	5414	SEPT4	447..459		CLASS2							IR_639
4087	SMAD2	MH2, MH1	521	ATP5I	32..64		CLASS1							IR_64
3164	NR4A1	Hormone_recep, zf-C4	7408	VASP	283..293		CLASS2		65	OK			IVVT051018_B4_P09	IR_640
5092	PCBD1	Pterin_4a	4792	NFKBIA	272..287		CLASS2							IR_643
5092	PCBD1	Pterin_4a	10054	SAE2	618..631		CLASS2							IR_644
5092	PCBD1	Pterin_4a	9053	MAP7	104..114		CLASS2							IR_645
4087	SMAD2	MH2, MH1	64397	ZFP106	52..63		CLASS2							IR_646
4087	SMAD2	MH2, MH1	55081	IFT57	354..364		CLASS2							IR_647
4087	SMAD2	MH2, MH1	59343	SENP2	283..295		CLASS2							IR_649
4087	SMAD2	MH2, MH1	3556	IL1RAP	404..416		CLASS2							IR_65
4087	SMAD2	MH2, MH1	3329	HSPD1	203..217		CLASS2							IR_650
4087	SMAD2	MH2, MH1	80243	DEPDC2	1066..1085		CLASS2							IR_651
4087	SMAD2	MH2, MH1	476	ATP1A1	22..37		CLASS2							IR_652
4609	MYC	Myc_N, Myc-LZ	57498	KIDINS220	228..313	Ank	CLASS1							IR_653
4609	MYC	Myc_N, Myc-LZ	9113	LATS1	596..606		CLASS2							IR_654
4609	MYC	Myc_N, Myc-LZ	2747	GLUD2	433..443		CLASS2							IR_655
4609	MYC	Myc_N, Myc-LZ	23641	LDOC1	116..134		CLASS1							IR_656
4609	MYC	Myc_N, Myc-LZ	26058	TNRC15	354..363		CLASS2							IR_657
4609	MYC	Myc_N, Myc-LZ	9702	CEP57	76..116	DUF1167	CLASS2		78	OK		OK	IVVT051018_B9_F07	IR_658
4609	MYC	Myc_N, Myc-LZ	3382	ICA1	14..31		CLASS2							IR_660
2353	FOS	bZIP_1, bZIP_2	9168	TMSB10	3..39	Thymosin	CLASS2							IR_661
2353	FOS	bZIP_1, bZIP_2	23223	RRP12	1160..1177		CLASS2							IR_662
29970	SCHIP1		51650	MRPS33	82..98		CLASS2							IR_663
29970	SCHIP1		404734	MASK-BP3	1456..1471		CLASS2							IR_664
29970	SCHIP1		11188	NISCH	81..90		CLASS2							IR_665
29970	SCHIP1		7114	TMSB4X	20..38	Thymosin	CLASS1							IR_666
29970	SCHIP1		9839	ZFHX1B	25..42		CLASS2							IR_667
29970	SCHIP1		10270	AKAP8	349..372		CLASS2							IR_668
4149	MAX	HLH	2495	FTH1	110..183	Ferritin	CLASS1							IR_669
4087	SMAD2	MH2, MH1	6189	RPS3A	186..195		CLASS2							IR_67
4149	MAX	HLH	2495	FTH1	110..183	Ferritin	CLASS1							IR_670
4149	MAX	HLH	23061	TBC1D9B	680..759	TBC	CLASS2							IR_671
4149	MAX	HLH	11224	RPL35	52..103	Ribosomal_L29	CLASS1							IR_672
4149	MAX	HLH	2521	FUS	436..478	zf-RanBP	CLASS1							IR_673
4149	MAX	HLH	6164	RPL34	36..114	Ribosomal_L34e	CLASS1							IR_674
4149	MAX	HLH	5214	PFKP	627..688	PFK	CLASS2							IR_675
4149	MAX	HLH	7846	TUBA3	348..450	Tubulin_C	CLASS1							IR_677
4149	MAX	HLH	54737	HSMPP8	306..329		CLASS2							IR_679
4087	SMAD2	MH2, MH1	3725	JUN	259..322	bZIP_1	CLASS1	+						IR_68
5881	RAC3	Ras	3945	LDHB	172..193	Ldh_1_C	CLASS2							IR_683
5881	RAC3	Ras	55285	RBM41	365..388		CLASS2							IR_684
5881	RAC3	Ras	3097	HIVEP2	1745..1755		CLASS2							IR_685
29970	SCHIP1		11162	NUDT6	162..176		CLASS2							IR_687
29970	SCHIP1		353355	ZNF233	505..532	zf-C2H2	CLASS2							IR_688
29970	SCHIP1		3306	HSPA2	508..526	HSP70	CLASS2							IR_689
5573	PRKAR1A	RIIa, cNMP_binding	340543	TCEAL5	10..31		CLASS2							IR_691
5573	PRKAR1A	RIIa, cNMP_binding	10087	COL4A3BP	184..204		CLASS2							IR_693
5573	PRKAR1A	RIIa, cNMP_binding	2547	XRCC6	532..545		CLASS2							IR_694
7124	TNF	TNF	6767	ST13	253..266		CLASS2							IR_696
7124	TNF	TNF	488	ATP2A2	235..245		CLASS2							IR_697
7572	ZNF24	SCAN, zf-C2H2	6018	RLF	518..534		CLASS2							IR_698
7572	ZNF24	SCAN, zf-C2H2	84284	C1orf57	35..47		CLASS2							IR_699
2353	FOS	bZIP_1, bZIP_2	3727	JUND	279..331	bZIP_1	CLASS1	+	3	OK	OK		IVVS20051122_A12_03_H01	IR_7
4087	SMAD2	MH2, MH1	1653	DDX1	545..564		CLASS2							IR_70
7572	ZNF24	SCAN, zf-C2H2	7095	TLOC1	109..141		CLASS1							IR_700
7572	ZNF24	SCAN, zf-C2H2	23284	LPHN3	754..764		CLASS2							IR_701
4193	MDM2	zf-RanBP, SWIB	9126	SMC3	460..476		CLASS2							IR_703
4193	MDM2	zf-RanBP, SWIB	11231	SEC63	590..607		CLASS2							IR_705
2113	ETS1	SAM_PNT, Ets	116966	WDR17	1202..1212		CLASS2							IR_707
2113	ETS1	SAM_PNT, Ets	16	AARS	816..843		CLASS2		13	NG		NG	IVVT051018_E2_B06	IR_708
2113	ETS1	SAM_PNT, Ets	8664	EIF3S7	531..543		CLASS2							IR_710
2113	ETS1	SAM_PNT, Ets	1059	CENPB	497..513		CLASS2							IR_712
2113	ETS1	SAM_PNT, Ets	148423	C1orf52	136..162		CLASS2							IR_713
2113	ETS1	SAM_PNT, Ets	7248	TSC1	980..994		CLASS2							IR_714
7849	PAX8	PAX	54665	RSBN1	247..264		CLASS2							IR_716
7849	PAX8	PAX	85451	ZC3H5	594..618		CLASS2							IR_718
7849	PAX8	PAX	55319	FLJ11184	167..197		CLASS2							IR_719
4929	NR4A2	Hormone_recep, zf-C4	10147	SFRS14	1067..1077		CLASS2							IR_72
2113	ETS1	SAM_PNT, Ets	26750	RPS6KC1	746..765		CLASS2							IR_721
2113	ETS1	SAM_PNT, Ets	9900	SV2A	70..97		CLASS2							IR_723
2113	ETS1	SAM_PNT, Ets	51329	ARL6IP4	208..229		CLASS1							IR_724
2113	ETS1	SAM_PNT, Ets	85012	TCEAL3	134..151	TFA	CLASS2							IR_725
6880	TAF9	TFIID-31kDa	6902	TBCA	17..35		CLASS1							IR_726
6880	TAF9	TFIID-31kDa	521	ATP5I	39..62		CLASS2							IR_727
6880	TAF9	TFIID-31kDa	6154	RPL26	115..134		CLASS2							IR_728
6880	TAF9	TFIID-31kDa	23301	EHBP1	190..200		CLASS2							IR_729
4790	NFKB1	TIG, Death, Ank, RHD	3148	HMGB2	193..204		CLASS2							IR_73
6257	RXRB	zf-C4	90411	MCFD2	85..104		CLASS2							IR_732
6257	RXRB	zf-C4	79982	DNAJB14	28..40		CLASS2							IR_733
6257	RXRB	zf-C4	6655	SOS2	263..286		CLASS2							IR_734
7291	TWIST1	HLH	23637	RABGAP1	811..831		CLASS2							IR_735
4790	NFKB1	TIG, Death, Ank, RHD	23646	PLD3	375..388		CLASS2		79	OK			IVVS20051122_B10_02_H10	IR_74
1936	EEF1D	EF1_GNE	5597	MAPK6	479..506		CLASS2							IR_740
1936	EEF1D	EF1_GNE	56521	DNAJC12	119..149		CLASS2							IR_741
4602	MYB	Myb_DNA-binding, Wos2	55904	MLL5	355..372		CLASS2							IR_742
4602	MYB	Myb_DNA-binding, Wos2	27018	NGFRAP1	63..79		CLASS2							IR_743
4602	MYB	Myb_DNA-binding, Wos2	9739	SETD1A	981..991		CLASS2							IR_745
7978	MTERF	mTERF	23233	EXOC6B	337..397		CLASS1							IR_746
7978	MTERF	mTERF	1639	DCTN1	248..264		CLASS1							IR_749
7978	MTERF	mTERF	54843	SYTL2	362..373		CLASS1							IR_750
7978	MTERF	mTERF	55714	ODZ3	783..797		CLASS2							IR_753
1936	EEF1D	EF1_GNE	6144	RPL21	106..122		CLASS2							IR_755
1936	EEF1D	EF1_GNE	79142	PHF23	238..256		CLASS2							IR_756
1936	EEF1D	EF1_GNE	23253	ANKRD12	662..672		CLASS2							IR_757
4087	SMAD2	MH2, MH1	55246	CCDC25	159..178		CLASS2							IR_76
4193	MDM2	zf-RanBP, SWIB	51650	MRPS33	73..100		CLASS2							IR_760
5092	PCBD1	Pterin_4a	9984	THOC1	280..294		CLASS2							IR_761
5092	PCBD1	Pterin_4a	478	ATP1A3	469..483		CLASS2							IR_762
5092	PCBD1	Pterin_4a	10383	TUBB2C	112..123		CLASS2							IR_765
5092	PCBD1	Pterin_4a	6857	SYT1	91..113		CLASS2							IR_766
5092	PCBD1	Pterin_4a	22863	KIAA0831	132..144		CLASS2							IR_767
5092	PCBD1	Pterin_4a	22985	ACIN1	1256..1265		CLASS2		70	OK			IVVT060117_B5_E05	IR_768
5092	PCBD1	Pterin_4a	6767	ST13	253..267		CLASS2							IR_770
5092	PCBD1	Pterin_4a	63827	BCAN	452..468		CLASS2							IR_771
5092	PCBD1	Pterin_4a	4594	MUT	735..745		CLASS2							IR_772
5092	PCBD1	Pterin_4a	6206	RPS12	79..98		CLASS2							IR_774
4609	MYC	Myc_N, Myc-LZ	7343	UBTF	682..692		CLASS2							IR_775
4609	MYC	Myc_N, Myc-LZ	6625	SNRP70	46..84		CLASS1							IR_776
4609	MYC	Myc_N, Myc-LZ	23645	PPP1R15A	310..322		CLASS2							IR_777
4149	MAX	HLH	9092	SART1	267..324	SART-1	CLASS2							IR_779
4087	SMAD2	MH2, MH1	10589	DRAP1	79..87		CLASS2							IR_78
4149	MAX	HLH	5413	SEPT5	294..340	GTP_CDC	CLASS2							IR_780
4149	MAX	HLH	5713	PSMD7	122..164		CLASS2							IR_781
4149	MAX	HLH	1819	DRG2	186..210		CLASS2							IR_782
4149	MAX	HLH	3181	HNRPA2B1	186..224		CLASS2							IR_783
4149	MAX	HLH	9049	AIP	4..81		CLASS2							IR_784
4149	MAX	HLH	2550	GABBR1	508..547	ANF_receptor	CLASS2		46	OK		OK	IVVT060117_C2_H09	IR_785
4149	MAX	HLH	293	SLC25A6	193..260	Mito_carr	CLASS2							IR_786
4149	MAX	HLH	3098	HK1	578..634	Hexokinase_1	CLASS2							IR_787
4149	MAX	HLH	1938	EEF2	25..62	GTP_EFTU	CLASS2							IR_788
6648	SOD2	Sod_Fe_N, Sod_Fe_C	9805	SCRN1	109..121		CLASS2							IR_789
4087	SMAD2	MH2, MH1	3066	HDAC2	543..564		CLASS1							IR_79
6648	SOD2	Sod_Fe_N, Sod_Fe_C	51186	WBP5	9..39		CLASS2							IR_790
5245	PHB	Band_7	79836	LONRF3	533..544		CLASS2		71	OK			IVVT060117_C4_A20	IR_792
5245	PHB	Band_7	51260	CXorf26	181..215		CLASS2							IR_793
5245	PHB	Band_7	84251	SGIP1	46..59		CLASS2							IR_794
5245	PHB	Band_7	55176	SEC61A2	459..468		CLASS2							IR_798
2353	FOS	bZIP_1, bZIP_2	1386	ATF2	353..424	bZIP_1,bZIP_2	CLASS1	+	4	OK	OK	OK	IVVT050726_F12_F24	IR_8
4087	SMAD2	MH2, MH1	387	RHOA	38..63	Ras	CLASS2							IR_80
5881	RAC3	Ras	51123	ZNF706	4..16		CLASS2							IR_800
5881	RAC3	Ras	9879	DDX46	122..135		CLASS2							IR_801
10133	OPTN		27089	UQCRQ	65..73		CLASS1							IR_803
10133	OPTN		6168	RPL37A	43..53		CLASS2							IR_805
10133	OPTN		2778	GNAS	13..24		CLASS1							IR_806
5573	PRKAR1A	RIIa, cNMP_binding	9481	SLC25A27	252..264		CLASS2							IR_809
4087	SMAD2	MH2, MH1	23263	MCF2L	237..257		CLASS2							IR_81
5573	PRKAR1A	RIIa, cNMP_binding	23070	KIAA0082	168..179		CLASS2							IR_811
5573	PRKAR1A	RIIa, cNMP_binding	128866	CHMP4B	202..211		CLASS2							IR_812
5573	PRKAR1A	RIIa, cNMP_binding	10541	ANP32B	180..201		CLASS2							IR_813
4087	SMAD2	MH2, MH1	23020	ASCC3L1	60..77		CLASS2							IR_815
4087	SMAD2	MH2, MH1	79654	HECTD3	358..373		CLASS2							IR_816
4087	SMAD2	MH2, MH1	288	ANK3	2353..2368		CLASS2							IR_817
4087	SMAD2	MH2, MH1	6271	S100A1	6..25	S_100	CLASS2							IR_818
4087	SMAD2	MH2, MH1	220988	HNRPA3	367..377		CLASS2							IR_819
4087	SMAD2	MH2, MH1	54903	MKS1	72..81		CLASS2							IR_82
4087	SMAD2	MH2, MH1	6838	SURF6	150..160		CLASS2							IR_821
4087	SMAD2	MH2, MH1	51260	CXorf26	183..219		CLASS2							IR_822
4087	SMAD2	MH2, MH1	84340	GFM2	248..257		CLASS2							IR_823
4087	SMAD2	MH2, MH1	56342	PPAN	367..383		CLASS2							IR_824
7124	TNF	TNF	9919	KIAA0310	1035..1073		CLASS2							IR_825
7124	TNF	TNF	833	CARS	705..719		CLASS2							IR_826
7124	TNF	TNF	5803	PTPRZ1	429..440		CLASS2							IR_827
7572	ZNF24	SCAN, zf-C2H2	22950	SLC4A1AP	652..660		CLASS2							IR_829
7572	ZNF24	SCAN, zf-C2H2	55605	KIF21A	542..556		CLASS2							IR_830
7572	ZNF24	SCAN, zf-C2H2	27332	ZNF638	1950..1978		CLASS2							IR_831
7572	ZNF24	SCAN, zf-C2H2	5763	PTMS	36..70		CLASS2							IR_832
11016	ATF7	bZIP_1, bZIP_2	43	ACHE	336..350		CLASS2							IR_834
11016	ATF7	bZIP_1, bZIP_2	5921	RASA1	177..189		CLASS2							IR_835
11016	ATF7	bZIP_1, bZIP_2	129531	MITD1	181..195		CLASS1							IR_836
2113	ETS1	SAM_PNT, Ets	153527	ZMAT2	149..170		CLASS2							IR_838
25920	COBRA1	COBRA1	10656	KHDRBS3	107..116		CLASS1		54	OK			IVVT060117_E6_F16	IR_842
25920	COBRA1	COBRA1	4257	MGST1	57..71		CLASS2		48	OK			IVVT060117_E6_I08	IR_843
25920	COBRA1	COBRA1	8562	DENR	75..90		CLASS2		36	OK			IVVT060117_E6_L20	IR_845
6880	TAF9	TFIID-31kDa	351	APP	252..263		CLASS2							IR_846
6880	TAF9	TFIID-31kDa	92912	UBE2Q2	130..144		CLASS2							IR_847
6880	TAF9	TFIID-31kDa	57794	SF4	504..520		CLASS2							IR_848
6880	TAF9	TFIID-31kDa	54801	FAM29A	713..728		CLASS2							IR_849
2353	FOS	bZIP_1, bZIP_2	6000	RGS7	173..188		CLASS2							IR_85
6880	TAF9	TFIID-31kDa	23673	STX12	121..130		CLASS2							IR_850
6880	TAF9	TFIID-31kDa	6597	SMARCA4	661..670		CLASS2							IR_851
6257	RXRB	zf-C4	6902	TBCA	31..41		CLASS2							IR_852
6257	RXRB	zf-C4	1211	CLTA	126..150	Clathrin_lg_ch	CLASS2							IR_853
6257	RXRB	zf-C4	774	CACNA1B	1313..1330		CLASS2		75	OK		OK	IVVT060117_F11_B08	IR_854
6257	RXRB	zf-C4	5763	PTMS	48..76		CLASS1							IR_855
6257	RXRB	zf-C4	521	ATP5I	37..47		CLASS2							IR_856
6257	RXRB	zf-C4	10815	CPLX1	8..25		CLASS2							IR_857
6257	RXRB	zf-C4	55175	KLHL11	438..460		CLASS2							IR_858
6257	RXRB	zf-C4	22930	RAB3GAP1	525..534		CLASS2							IR_859
2353	FOS	bZIP_1, bZIP_2	10600	USP16	391..417		CLASS2							IR_86
6257	RXRB	zf-C4	84220	RGPD5	1017..1031		CLASS2							IR_861
865	CBFB	CBF_beta	351	APP	252..267		CLASS2							IR_864
865	CBFB	CBF_beta	1294	COL7A1	1843..1859		CLASS2							IR_865
865	CBFB	CBF_beta	11224	RPL35	51..75		CLASS2							IR_868
865	CBFB	CBF_beta	55726	C12orf11	570..608		CLASS2		24	NG		OK	IVVT060117_F6_P16	IR_869
2353	FOS	bZIP_1, bZIP_2	521	ATP5I	29..49		CLASS1							IR_87
2963	GTF2F2	TFIIF_beta	255758	MGC33212	87..99		CLASS2		41	OK			IVVT060117_G1_J12	IR_871
2963	GTF2F2	TFIIF_beta	5202	PFDN2	33..54		CLASS2							IR_872
2963	GTF2F2	TFIIF_beta	8697	CDC23	128..139		CLASS2							IR_874
5925	RB1	RB_B, RB_A	2936	GSR	449..473		CLASS2							IR_877
5925	RB1	RB_B, RB_A	55435	C4orf16	202..215		CLASS2							IR_878
5925	RB1	RB_B, RB_A	5414	SEPT4	452..462		CLASS2							IR_879
5925	RB1	RB_B, RB_A	8106	PABPN1	126..142		CLASS2							IR_880
4692	NDN	MAGE	51678	MPP6	8..21		CLASS1							IR_881
1936	EEF1D	EF1_GNE	6294	SAFB	522..534		CLASS2							IR_884
1936	EEF1D	EF1_GNE	27336	HTATSF1	661..687		CLASS2							IR_885
1936	EEF1D	EF1_GNE	10574	CCT7	346..356		CLASS2							IR_886
1936	EEF1D	EF1_GNE	8976	WASL	179..205		CLASS2							IR_887
4602	MYB	Myb_DNA-binding, Wos2	53616	ADAM22	120..138		CLASS2							IR_888
4602	MYB	Myb_DNA-binding, Wos2	25832	NBPF14	814..825		CLASS2							IR_889
2353	FOS	bZIP_1, bZIP_2	10180	RBM6	987..1005		CLASS2							IR_89
4602	MYB	Myb_DNA-binding, Wos2	26234	FBXL5	99..113		CLASS2							IR_890
4602	MYB	Myb_DNA-binding, Wos2	3796	KIF2A	654..665		CLASS2							IR_891
4602	MYB	Myb_DNA-binding, Wos2	9611	NCOR1	1199..1208		CLASS2							IR_893
7024	TFCP2	CP2	60488	MRPS35	235..254		CLASS2							IR_894
7024	TFCP2	CP2	2697	GJA1	101..110		CLASS2							IR_895
7024	TFCP2	CP2	4130	MAP1A	1484..1496		CLASS2							IR_896
7024	TFCP2	CP2	6229	RPS24	100..113		CLASS2							IR_898
2353	FOS	bZIP_1, bZIP_2	3726	JUNB	280..330	bZIP_1,bZIP_2	CLASS2	+						IR_9
2353	FOS	bZIP_1, bZIP_2	7529	YWHAB	69..87		CLASS2							IR_90
7024	TFCP2	CP2	23065	KIAA0090	881..893		CLASS2							IR_900
7024	TFCP2	CP2	4087	SMAD2	32..47		CLASS2							IR_902
4609	MYC	Myc_N, Myc-LZ	10090	UST	384..400		CLASS2							IR_904
4609	MYC	Myc_N, Myc-LZ	51088	KLHL5	719..744	Kelch_1	CLASS2							IR_905
4609	MYC	Myc_N, Myc-LZ	5504	PPP1R2	167..181		CLASS2							IR_906
4602	MYB	Myb_DNA-binding, Wos2	27253	PCDH17	975..1005		CLASS2							IR_907
9191	DEDD	DED	221960	C7orf28B	117..127		CLASS2							IR_909
2353	FOS	bZIP_1, bZIP_2	114049	WBSCR22	242..257		CLASS2							IR_91
9191	DEDD	DED	10350	ABCA9	1329..1341		CLASS2							IR_910
9191	DEDD	DED	5926	ARID4A	633..661		CLASS2		27	NG		NG	IVVT060117_H2_H24	IR_911
6927	TCF1	HNF-1A_C, HNF-1_N, HNF-1B_C	6263	RYR3	4322..4344		CLASS1							IR_912
7978	MTERF	mTERF	8727	CTNNAL1	90..112		CLASS2							IR_913
7978	MTERF	mTERF	51280	GOLPH2	328..347		CLASS2							IR_914
5092	PCBD1	Pterin_4a	27243	CHMP2A	142..159		CLASS2							IR_916
5092	PCBD1	Pterin_4a	7095	TLOC1	132..143		CLASS2							IR_918
29970	SCHIP1		60592	SCOC	44..122		CLASS1		1	OK	OK	OK	IVVS20051122_C05_04_D10	IR_92
2353	FOS	bZIP_1, bZIP_2	10946	SF3A3	357..366		CLASS2							IR_920
2353	FOS	bZIP_1, bZIP_2	5318	PKP2	649..667		CLASS2							IR_921
2353	FOS	bZIP_1, bZIP_2	63876	PKNOX2	442..456		CLASS2							IR_922
2353	FOS	bZIP_1, bZIP_2	57634	EP400	910..921		CLASS2							IR_923
2353	FOS	bZIP_1, bZIP_2	51652	VPS24	19..40		CLASS2							IR_924
2353	FOS	bZIP_1, bZIP_2	5411	PNN	314..322		CLASS2							IR_925
2353	FOS	bZIP_1, bZIP_2	333	APLP1	537..551		CLASS2							IR_926
2353	FOS	bZIP_1, bZIP_2	9284	NPIP	158..169		CLASS2							IR_927
2353	FOS	bZIP_1, bZIP_2	9372	ZFYVE9	385..399		CLASS2							IR_928
2353	FOS	bZIP_1, bZIP_2	23287	AGTPBP1	439..449		CLASS2							IR_929
29970	SCHIP1		51735	RAPGEF6	258..267		CLASS2							IR_93
4149	MAX	HLH	2686	GGTL3	605..641	G_glu_transpept	CLASS2							IR_932
4149	MAX	HLH	10014	HDAC5	703..760	Hist_deacetyl	CLASS2							IR_933
5881	RAC3	Ras	51319	RSRC1	125..155		CLASS2							IR_938
5881	RAC3	Ras	51389	RWDD1	27..38		CLASS2							IR_939
29970	SCHIP1		84991	RBM17	98..150		CLASS2							IR_94
4087	SMAD2	MH2, MH1	4043	LRPAP1	138..152		CLASS2							IR_940
4087	SMAD2	MH2, MH1	57556	SEMA6A	97..115		CLASS2							IR_941
4087	SMAD2	MH2, MH1	6156	RPL30	94..108		CLASS2							IR_942
4087	SMAD2	MH2, MH1	8664	EIF3S7	531..546		CLASS2							IR_945
4087	SMAD2	MH2, MH1	83860	TAF3	768..784		CLASS2							IR_947
4193	MDM2	zf-RanBP, SWIB	7468	WHSC1	158..171		CLASS2							IR_949
29970	SCHIP1		1937	EEF1G	227..240		CLASS2							IR_95
4193	MDM2	zf-RanBP, SWIB	284695	ZNF326	486..506		CLASS2							IR_950
2113	ETS1	SAM_PNT, Ets	3727	JUND	275..340	bZIP_1,bZIP_2	CLASS2							IR_952
2113	ETS1	SAM_PNT, Ets	5887	RAD23B	309..320		CLASS2							IR_953
7849	PAX8	PAX	310	ANXA7	194..221	Annexin	CLASS1							IR_954
7849	PAX8	PAX	6181	RPLP2	28..52		CLASS2							IR_955
6880	TAF9	TFIID-31kDa	10499	NCOA2	1230..1268		CLASS1							IR_957
6880	TAF9	TFIID-31kDa	51035	LOC51035	130..150		CLASS2							IR_958
6880	TAF9	TFIID-31kDa	720	C4A	1365..1375		CLASS2							IR_959
29970	SCHIP1		5515	PPP2CA	79..89		CLASS2							IR_96
6257	RXRB	zf-C4	53407	STX18	67..90		CLASS2							IR_960
6257	RXRB	zf-C4	9905	RUTBC1	8..18		CLASS2							IR_962
6257	RXRB	zf-C4	4155	MBP	120..139		CLASS2							IR_964
6257	RXRB	zf-C4	11051	NUDT21	63..78		CLASS2							IR_966
29970	SCHIP1		9738	CP110	639..677		CLASS2							IR_97
29970	SCHIP1		115294	PCMTD1	306..316		CLASS2							IR_98
