# Supplementary material for: A Comprehensive Resource of Interacting Protein Regions for Refining Human Transcription Factor Networks
Source: PLoS One. 2010 Feb 24;5(2):e9289. doi: 10.1371/journal.pone.0009289 (PMC2827538; doi:10.1371/journal.pone.0009289)
Supplement: Table S6 — List of Pfam domains assigned to IRs. (0.04 MB XLS) [file pone.0009289.s019.xls]

## Sheet: Table S6a
Table S6 List of Pfam domains assigned to IRs
Bait Symbol	GeneID	Bait region	Assigned domain (on the bait)	Assigned domain (to the IRs)	# of ISTs	Prey genes symbol (GeneID)
ATF2	1386	NM_001880 (full)	bZIP_1,bZIP_2	ATP-synt	1	ATP5C1 (509)
CBFB	865	BC018509 (full)	CBF_beta	bZIP_1	1	JUN (3725)
CTNNB1	1499	NM_001904 (1..549)		Clathrin_lg_ch	1	CLTA (1211)
DEDD	9191	NM_032998 (full)	DED	Cu2_monoox_C	1	PAM (5066)
DEDD	9191	NM_032998 (full)	DED	vATP-synt_E	1	ATP6V1E1 (529)
EEF1D	1936	NM_001960 (370..486)		tRNA-synt_1c	2	EPRS (2058)
ETS1	2113	NM_005238 (1000..1254)	Ets	Prefoldin	1	PFDN5 (5204)
ETS1	2113	NM_005238 (1000..1254)	Ets	TFA	1	TCEAL3 (85012)
ETS1	2113	NM_005238 (full)	SAM_PNT,Ets	bZIP_1	76	JUN (3725), JUND (3727)
ETS1	2113	NM_005238 (full)	SAM_PNT,Ets	bZIP_2	3	JUN (3725), JUND (3727)
ETS1	2113	NM_005238 (full)	SAM_PNT,Ets	HABP4_PAI-RBP1	1	SERBP1 (26135)
FOS	2353	NM_005252 (349..633)	bZIP_1,bZIP_2	bZIP_1	47	ATF2 (1386), JUN (3725), JUNB (3726), JUND (3727)
FOS	2353	NM_005252 (349..633)	bZIP_1,bZIP_2	bZIP_2	5	ATF2 (1386), JUN (3725), JUNB (3726)
FOS	2353	NM_005252 (349..633)	bZIP_1,bZIP_2	efhand	1	CABP1 (9478)
FOS	2353	NM_005252 (full)	bZIP_1,bZIP_2	bZIP_1	2	ATF2 (1386), JUN (3725)
FOS	2353	NM_005252 (full)	bZIP_1,bZIP_2	bZIP_2	1	JUN (3725)
FOS	2353	NM_005252 (full)	bZIP_1,bZIP_2	HSP70	1	HSPA1A (3303)
FOS	2353	NM_005252 (full)	bZIP_1,bZIP_2	Thymosin	1	TMSB10 (9168)
GTF2F2	2963	NM_004128 (full)	TFIIF_beta	Autophagy_N	1	ATG3 (64422)
GTF2F2	2963	NM_004128 (full)	TFIIF_beta	COX6C	1	COX6C (1345)
GTF2F2	2963	NM_004128 (full)	TFIIF_beta	Glyco_hydro_47	1	MAN1A2 (10905)
JUN	3725	NM_002228 (502..957)	bZIP_1,bZIP_2,Jun	bZIP_1	7	CREB3 (10488), ATF2 (1386), FOS (2353)
JUN	3725	NM_002228 (502..957)	bZIP_1,bZIP_2,Jun	bZIP_2	5	CREB3 (10488), ATF2 (1386), FOS (2353)
JUN	3725	NM_002228 (502..957)	bZIP_1,bZIP_2,Jun	EB1	2	MAPRE3 (22924)
JUN	3725	NM_002228 (502..957)	bZIP_1,bZIP_2,Jun	HOOK	1	HOOK2 (29911)
JUN	3725	NM_002228 (502..957)	bZIP_1,bZIP_2,Jun	HSP70	1	HSPA8 (3312)
JUN	3725	NM_002228 (502..957)	bZIP_1,bZIP_2,Jun	Pkinase_Tyr	1	EPHB4 (2050)
JUND	3727	NM_005354 (835..990)		GTP_CDC	1	SEPT2 (4735)
LASS2	29956	AK001105 (full)	LAG1	HSP90	1	HSP90AA1 (3320)
MAX	4149	NM_002382 (full)	HLH	ANF_receptor	1	GABBR1 (2550)
MAX	4149	NM_002382 (full)	HLH	Ferritin	9	FTH1 (2495)
MAX	4149	NM_002382 (full)	HLH	G_glu_transpept	1	GGTL3 (2686)
MAX	4149	NM_002382 (full)	HLH	GTP_CDC	1	SEPT5 (5413)
MAX	4149	NM_002382 (full)	HLH	GTP_EFTU	1	EEF2 (1938)
MAX	4149	NM_002382 (full)	HLH	Hexokinase_1	1	HK1 (3098)
MAX	4149	NM_002382 (full)	HLH	Hist_deacetyl	1	HDAC5 (10014)
MAX	4149	NM_002382 (full)	HLH	Mito_carr	1	SLC25A6 (293)
MAX	4149	NM_002382 (full)	HLH	PFK	1	PFKP (5214)
MAX	4149	NM_002382 (full)	HLH	Ribosomal_L29	1	RPL35 (11224)
MAX	4149	NM_002382 (full)	HLH	Ribosomal_L34e	32	RPL34 (6164)
MAX	4149	NM_002382 (full)	HLH	SART-1	1	SART1 (9092)
MAX	4149	NM_002382 (full)	HLH	TBC	1	TBC1D9B (23061)
MAX	4149	NM_002382 (full)	HLH	Tubulin_C	3	TUBB4 (10382), TUBA3 (7846)
MAX	4149	NM_002382 (full)	HLH	zf-RanBP	1	FUS (2521)
MDM2	4193	BC001146 (1..564)	SWIB	A4_EXTRA	1	APP (351)
MDM2	4193	BC001146 (1..564)	SWIB	PK	1	PKM2(5315)
MDM2	4193	BC001146 (full)	zf-RanBP,SWIB	bZIP_1	9	JUN (3725), JUND (3727)
MDM2	4193	BC001146 (full)	zf-RanBP,SWIB	bZIP_2	1	JUN (3725)
MDM2	4193	BC001146 (full)	zf-RanBP,SWIB	Clusterin	3	CLU (1191)
MDM2	4193	BC001146 (full)	zf-RanBP,SWIB	TPR_1	1	PRPF6 (24148)
MDM2	4193	BC001146 (full)	zf-RanBP,SWIB	TPR_2	1	PRPF6 (24148)
MDM2	4193	BC001146 (full)	zf-RanBP,SWIB	WHEP-TRS	1	MARS (4141)
MYB	4602	BC064955 (268..579)	Myb_DNA-binding	COX7B	1	COX7B (1349)
MYC	4609	NM_002467 (1063..1317)	HLH,Myc-LZ	Ank	229	KIDINS220 (57498)
MYC	4609	NM_002467 (1063..1317)	HLH,Myc-LZ	DUF1167	1	CEP57 (9702)
MYC	4609	NM_002467 (full)	Myc_N,Myc-LZ	Kelch_1	1	KLHL5 (51088)
NFKB1	4790	NM_003998 (full)	TIG,Death,Ank,RHD	ATP-synt_F6	1	ATP5J (522)
NR3C1	2908	NM_000176 (229..786)	GCR	Clusterin	1	CLU (1191)
NR3C1	2908	NM_000176 (full)	Hormone_recep,GCR,zf-C4	Na_K-ATPase	1	ATP1B1 (481)
NR4A1	3164	NM_002135 (1..807)		CutA1	1	CUTA (51596)
NR4A2	4929	NM_173172 (full)	Hormone_recep,zf-C4	GTF2I	1	GTF2I (2969)
PAX8	7849	NM_003466 (full)	PAX	Annexin	2	ANXA7 (310)
PHB	5245	NM_002634 (full)	Band_7	COX6C	1	COX6C (1345)
PPARG	5468	NM_005037 (full)	Hormone_recep,zf-C4	Stathmin	1	STMN1 (3925)
PPARG	5468	NM_005037 (full)	Hormone_recep,zf-C4	V-ATPase_C	1	ATP6V1C1 (528)
PRKAR1A	5573	NM_002734 (full)	RIIa,cNMP_binding	Ribosomal_S17e	1	RPS17 (6218)
RAC3	5881	NM_005052 (full)	Ras	Ldh_1_C	1	LDHB (3945)
RXRB	6257	NM_021976 (1..819)	zf-C4	Clathrin_lg_ch	1	CLTA (1211)
SCHIP1	29970	NM_014575 (1204..1437)		Filament	1	NEFL (4747)
SCHIP1	29970	NM_014575 (1204..1437)		HSP70	1	HSPA2 (3306)
SCHIP1	29970	NM_014575 (1204..1437)		zf-C2H2	1	ZNF233 (353355)
SCHIP1	29970	NM_014575 (full)		Thymosin	1	TMSB4X (7114)
SMAD2	4087	NM_005901 (544..1401)	MH2	Na_K-ATPase	1	ATP1B1 (481)
SMAD2	4087	NM_005901 (544..1401)	MH2	Ras	2	RHOA (387), RAN (5901)
SMAD2	4087	NM_005901 (full)	MH2,MH1	AKAP95	1	AKAP8L (26993)
SMAD2	4087	NM_005901 (full)	MH2,MH1	bZIP_1	2	JUN (3725)
SMAD2	4087	NM_005901 (full)	MH2,MH1	efhand	1	CALM2 (805)
SMAD2	4087	NM_005901 (full)	MH2,MH1	Pkinase_Tyr	1	EPHB6 (2051)
SMAD2	4087	NM_005901 (full)	MH2,MH1	S_100	1	S100A1 (6271)
SMAD2	4087	NM_005901 (full)	MH2,MH1	TCTP	1	TPT1 (7178)
SMAD2	4087	NM_005901 (full)	MH2,MH1	Topoisom_I_N	1	TOP1 (7150)
SP1	6667	BC062539 (1834..2334)	zf-C2H2	efhand	1	CABP1 (9478)
SP1	6667	BC062539 (1834..2334)	zf-C2H2	Glyco_hydro_47	1	MAN1A2 (10905)
SP1	6667	BC062539 (1834..2334)	zf-C2H2	NAP	7	NAP1L1 (4673)
SP1	6667	BC062539 (1834..2334)	zf-C2H2	TIM	1	TPI1 (7167)
SP1	6667	BC062539 (full)	zf-C2H2	NAP	9	NAP1L1 (4673)
SS18	6760	NM_001007559 (full)	SSXT	bZIP_1	1	JUN (3725)
SS18	6760	NM_001007559 (full)	SSXT	bZIP_2	1	JUN (3725)
TAF9	6880	NM_003187 (full)	TFIID-31kDa	FEZ	1	FEZ1 (9638)
TAF9	6880	NM_003187 (full)	TFIID-31kDa	Ribosomal_S24e	1	RPS24 (6229)
TNF	7124	BC028148 (full)	TNF	Ribosomal_S13	1	RPS18 (6222)
ZNF24	7572	NM_006965 (full)	SCAN,zf-C2H2	Ribosomal_L37e	1	RPL37 (6167)
