# Supplementary material for: A Comprehensive Resource of Interacting Protein Regions for Refining Human Transcription Factor Networks
Source: PLoS One. 2010 Feb 24;5(2):e9289. doi: 10.1371/journal.pone.0009289 (PMC2827538; doi:10.1371/journal.pone.0009289)
Supplement: Table S11 — Proportions of ordered/disordered regions in each IR. (0.20 MB XLS) [file pone.0009289.s024.xls]

## Sheet: Table S11
Table S11 Proportions of ordered/disordered regions in each IR
Bait Entrez GeneID	Bait Gene Symbol	Prey Entrez GeneID	Prey Gene name	IR	CLASS	IR_number	Domain/Motif (Prey)	Disorder region (%)	Order region (%)
4193	MDM2	10471	PFDN6	15..32	CLASS2	IR_1		0	1
4193	MDM2	127254	C1orf173	423..432	CLASS2	IR_2		1	0
4193	MDM2	5955	RCN2	199..216	CLASS2	IR_3		0.111111	0.888889
2353	FOS	130916	MTERFD2	342..379	CLASS1	IR_4		1	0
2353	FOS	130916	MTERFD2	346..380	CLASS1	IR_5		1	0
2353	FOS	6418	SET	245..276	CLASS1	IR_6		1	0
2353	FOS	3727	JUND	279..331	CLASS1	IR_7	bZIP_1	0.113208	0.886792
2353	FOS	1386	ATF2	353..424	CLASS1	IR_8	bZIP_1,bZIP_2	0.291667	0.708333
2353	FOS	3726	JUNB	280..330	CLASS2	IR_9	bZIP_1,bZIP_2	0.0980392	0.901961
2353	FOS	57282	SLC4A10	70..87	CLASS2	IR_10		1	0
2353	FOS	26135	SERBP1	317..330	CLASS2	IR_11		0	1
2353	FOS	3725	JUN	257..327	CLASS1	IR_12	bZIP_1,bZIP_2	0.225352	0.774648
2353	FOS	4131	MAP1B	654..730	CLASS1	IR_13		1	0
3725	JUN	351	APP	211..265	CLASS1	IR_14		0.345455	0.654545
3725	JUN	351	APP	211..265	CLASS1	IR_15		0.345455	0.654545
3725	JUN	22924	MAPRE3	184..278	CLASS1	IR_16	EB1	0.378947	0.621053
3725	JUN	2353	FOS	149..266	CLASS1	IR_17	bZIP_1, bZIP_2	0.542373	0.457627
2353	FOS	4140	MARK3	50..64	CLASS2	IR_18		0.333333	0.666667
3725	JUN	351	APP	205..256	CLASS1	IR_19		0.365385	0.634615
2353	FOS	81887	LAS1L	197..212	CLASS2	IR_20		0.75	0.25
2353	FOS	9478	CABP1	304..321	CLASS1	IR_21	efhand	0	1
4193	MDM2	351	APP	176..256	CLASS1	IR_22	A4_EXTRA	0.382716	0.617284
2353	FOS	6218	RPS17	66..76	CLASS2	IR_23		1	0
2353	FOS	6230	RPS25	24..41	CLASS2	IR_24		1	0
2353	FOS	4659	PPP1R12A	806..848	CLASS2	IR_25		1	0
2353	FOS	10905	MAN1A2	166..180	CLASS2	IR_26		1	0
2353	FOS	26033	ATRNL1	219..239	CLASS2	IR_27		0	1
2353	FOS	83660	TLN2	153..165	CLASS2	IR_28		0	1
2353	FOS	351	APP	222..266	CLASS1	IR_29		0.355556	0.644444
2353	FOS	1191	CLU	47..76	CLASS1	IR_30		0	1
2353	FOS	51329	ARL6IP4	216..233	CLASS1	IR_31		1	0
2353	FOS	81846	SBF2	1310..1326	CLASS2	IR_32		0	1
2353	FOS	23270	TSPYL4	167..176	CLASS2	IR_33		1	0
2353	FOS	84280	BTBD10	306..330	CLASS2	IR_34		0	1
4087	SMAD2	26993	AKAP8L	344..372	CLASS2	IR_35	AKAP95	1	0
4087	SMAD2	22999	RIMS1	1405..1430	CLASS2	IR_36		1	0
4193	MDM2	140890	SFRS12	318..366	CLASS1	IR_37		1	0
4193	MDM2	2950	GSTP1	25..41	CLASS2	IR_38		0.0588235	0.941176
2353	FOS	6830	SUPT6H	24..67	CLASS2	IR_39		1	0
2353	FOS	9204	ZMYM6	1057..1074	CLASS2	IR_40		0.333333	0.666667
2063	NR2F6	521	ATP5I	35..49	CLASS2	IR_41		0.6	0.4
2063	NR2F6	27316	RBMX	268..279	CLASS2	IR_42		1	0
2063	NR2F6	4673	NAP1L1	347..357	CLASS2	IR_43		0	1
2063	NR2F6	9731	KIAA0562	669..690	CLASS2	IR_44		0.636364	0.363636
2063	NR2F6	51382	ATP6V1D	193..207	CLASS2	IR_45		0.2	0.8
2063	NR2F6	440498	LOC440498	45..58	CLASS2	IR_46		0.214286	0.785714
2063	NR2F6	815	CAMK2A	340..353	CLASS2	IR_47		1	0
2063	NR2F6	56255	TXNDC13	247..267	CLASS2	IR_48		1	0
2063	NR2F6	6144	RPL21	111..121	CLASS2	IR_49		1	0
2063	NR2F6	29994	BAZ2B	1291..1301	CLASS2	IR_50		1	0
4193	MDM2	6902	TBCA	24..34	CLASS2	IR_51		0	1
4193	MDM2	90321	ZNF766	77..88	CLASS2	IR_52		1	0
4193	MDM2	54883	CCDC49	202..215	CLASS1	IR_53		1	0
4193	MDM2	55967	NDUFA12	67..77	CLASS2	IR_54		0	1
4193	MDM2	6418	SET	216..246	CLASS1	IR_55		0.419355	0.580645
4193	MDM2	6418	SET	224..263	CLASS1	IR_56		0.75	0.25
4193	MDM2	64710	NUCKS1	118..127	CLASS2	IR_57		1	0
6927	TCF1	340543	TCEAL5	6..37	CLASS2	IR_58		1	0
6927	TCF1	10924	SMPDL3A	201..216	CLASS2	IR_59		0	1
2353	FOS	7692	ZNF133	596..622	CLASS2	IR_60		0	1
3164	NR4A1	54467	ANKIB1	846..858	CLASS2	IR_61		1	0
3164	NR4A1	9730	VPRBP	1407..1425	CLASS2	IR_62		1	0
4087	SMAD2	23111	SPG20	639..657	CLASS2	IR_63		1	0
4087	SMAD2	521	ATP5I	32..64	CLASS1	IR_64		0.363636	0.636364
4087	SMAD2	3556	IL1RAP	404..416	CLASS2	IR_65		0	1
4087	SMAD2	6830	SUPT6H	1344..1355	CLASS2	IR_66		0	1
4087	SMAD2	6189	RPS3A	186..195	CLASS2	IR_67		0	1
4087	SMAD2	3725	JUN	259..322	CLASS1	IR_68	bZIP_1	0.15625	0.84375
4087	SMAD2	23112	TNRC6B	227..242	CLASS2	IR_69		1	0
4087	SMAD2	1653	DDX1	545..564	CLASS2	IR_70		0.75	0.25
4929	NR4A2	8661	EIF3S10	830..853	CLASS2	IR_71		1	0
4929	NR4A2	10147	SFRS14	1067..1077	CLASS2	IR_72		1	0
4790	NFKB1	3148	HMGB2	193..204	CLASS2	IR_73		1	0
4790	NFKB1	23646	PLD3	375..388	CLASS2	IR_74		0	1
4790	NFKB1	23112	TNRC6B	21..44	CLASS2	IR_75		1	0
4087	SMAD2	55246	CCDC25	159..178	CLASS2	IR_76		1	0
4087	SMAD2	84162	KIAA1109	4990..4999	CLASS2	IR_77		1	0
4087	SMAD2	10589	DRAP1	79..87	CLASS2	IR_78		0	1
4087	SMAD2	3066	HDAC2	543..564	CLASS1	IR_79		1	0
4087	SMAD2	387	RHOA	38..63	CLASS2	IR_80	Ras	0	1
4087	SMAD2	23263	MCF2L	237..257	CLASS2	IR_81		0.47619	0.52381
4087	SMAD2	54903	MKS1	72..81	CLASS2	IR_82		0.4	0.6
2353	FOS	81611	ANP32E	237..257	CLASS1	IR_83		1	0
2353	FOS	4741	NEFM	700..732	CLASS1	IR_84		1	0
2353	FOS	6000	RGS7	173..188	CLASS2	IR_85		0.9375	0.0625
2353	FOS	10600	USP16	391..417	CLASS2	IR_86		0	1
2353	FOS	521	ATP5I	29..49	CLASS1	IR_87		0.428571	0.571429
2353	FOS	9360	PPIG	242..256	CLASS2	IR_88		1	0
2353	FOS	10180	RBM6	987..1005	CLASS2	IR_89		1	0
2353	FOS	7529	YWHAB	69..87	CLASS2	IR_90		0.894737	0.105263
2353	FOS	114049	WBSCR22	242..257	CLASS2	IR_91		1	0
29970	SCHIP1	60592	SCOC	44..122	CLASS1	IR_92		0.253165	0.746835
29970	SCHIP1	51735	RAPGEF6	258..267	CLASS2	IR_93		0	1
29970	SCHIP1	84991	RBM17	98..150	CLASS2	IR_94		0.641509	0.358491
29970	SCHIP1	1937	EEF1G	227..240	CLASS2	IR_95		1	0
29970	SCHIP1	5515	PPP2CA	79..89	CLASS2	IR_96		0	1
29970	SCHIP1	9738	CP110	639..677	CLASS2	IR_97		0.358974	0.641026
29970	SCHIP1	115294	PCMTD1	306..316	CLASS2	IR_98		1	0
29970	SCHIP1	7857	SCG2	314..325	CLASS2	IR_99		0.583333	0.416667
29970	SCHIP1	10565	ARFGEF1	879..888	CLASS2	IR_100		0.1	0.9
29970	SCHIP1	29970	SCHIP1	427..437	CLASS2	IR_101		0	1
5308	PITX2	5982	RFC2	105..133	CLASS2	IR_102		0.310345	0.689655
5308	PITX2	57512	GPR158	849..861	CLASS2	IR_103		1	0
5308	PITX2	5567	PRKACB	210..219	CLASS2	IR_104		0	1
29970	SCHIP1	29953	TRHDE	995..1005	CLASS2	IR_105		0	1
29970	SCHIP1	6801	STRN	242..257	CLASS2	IR_106		1	0
29970	SCHIP1	55827	IQWD1	868..879	CLASS2	IR_107		1	0
29970	SCHIP1	26054	SENP6	990..1004	CLASS2	IR_108		0	1
29970	SCHIP1	23091	ZC3H13	750..784	CLASS1	IR_109		1	0
29970	SCHIP1	2495	FTH1	165..174	CLASS2	IR_110		0.3	0.7
29970	SCHIP1	8237	USP11	652..662	CLASS2	IR_111		1	0
29970	SCHIP1	4673	NAP1L1	346..357	CLASS2	IR_112		0	1
6667	SP1	1107	CHD3	534..548	CLASS2	IR_113		1	0
6667	SP1	547	KIF1A	439..453	CLASS1	IR_114		0	1
6667	SP1	10713	USP39	414..428	CLASS1	IR_115		0	1
6667	SP1	1655	DDX5	316..340	CLASS1	IR_116		0	1
6667	SP1	5394	EXOSC10	864..873	CLASS2	IR_117		1	0
6667	SP1	4673	NAP1L1	102..138	CLASS1	IR_118	NAP	0.135135	0.864865
6667	SP1	7167	TPI1	80..99	CLASS1	IR_119	TIM	0	1
6667	SP1	9478	CABP1	306..329	CLASS2	IR_120	efhand	0	1
6667	SP1	26054	SENP6	1058..1085	CLASS1	IR_121		0.357143	0.642857
6667	SP1	25871	C3orf17	435..460	CLASS1	IR_122		1	0
29970	SCHIP1	5710	PSMD4	353..375	CLASS2	IR_123		0.956522	0.0434783
29970	SCHIP1	10598	AHSA1	46..60	CLASS2	IR_124		1	0
29970	SCHIP1	4685	NCAM2	182..193	CLASS2	IR_125		0	1
29970	SCHIP1	4131	MAP1B	847..864	CLASS2	IR_126		1	0
29970	SCHIP1	55193	PB1	900..921	CLASS2	IR_127		0.818182	0.181818
4193	MDM2	9448	MAP4K4	426..436	CLASS2	IR_128		1	0
4193	MDM2	22883	CLSTN1	213..230	CLASS1	IR_129		0	1
4193	MDM2	10458	BAIAP2	412..451	CLASS2	IR_130		0.45	0.55
4193	MDM2	3725	JUN	245..326	CLASS1	IR_131	bZIP_1,bZIP_2	0.329268	0.670732
4193	MDM2	6728	SRP19	120..133	CLASS2	IR_132		1	0
4193	MDM2	1937	EEF1G	225..237	CLASS2	IR_133		1	0
4193	MDM2	3312	HSPA8	556..568	CLASS2	IR_134		1	0
2113	ETS1	26135	SERBP1	271..302	CLASS2	IR_135	HABP4_PAI-RBP1	0.4375	0.5625
2113	ETS1	334	APLP2	209..231	CLASS1	IR_136		0.565217	0.434783
2113	ETS1	9678	PHF14	798..861	CLASS2	IR_137		0.9375	0.0625
2113	ETS1	23521	RPL13A	178..194	CLASS1	IR_138		0.823529	0.176471
2113	ETS1	22990	PCNX	650..660	CLASS2	IR_139		1	0
2113	ETS1	3725	JUN	258..326	CLASS1	IR_140	bZIP_1,bZIP_2	0.202899	0.797101
2113	ETS1	9295	SFRS11	375..388	CLASS2	IR_141		1	0
2113	ETS1	2778	GNAS	10..25	CLASS2	IR_142		1	0
1499	CTNNB1	55119	PRPF38B	428..438	CLASS2	IR_143		1	0
1499	CTNNB1	56647	BCCIP	41..51	CLASS2	IR_144		1	0
57801	HES4	26046	ZNF294	198..217	CLASS1	IR_145		0.7	0.3
57801	HES4	5998	RGS3	1118..1144	CLASS1	IR_146		0.222222	0.777778
57801	HES4	3326	HSP90AB1	544..554	CLASS2	IR_147		1	0
57801	HES4	23091	ZC3H13	1345..1357	CLASS2	IR_148		1	0
2113	ETS1	51663	ZFR	626..637	CLASS2	IR_149		0.75	0.25
2113	ETS1	27034	ACAD8	70..80	CLASS2	IR_150		0	1
2113	ETS1	79415	C17orf62	49..65	CLASS2	IR_151		0	1
2113	ETS1	988	CDC5L	767..782	CLASS2	IR_152		0	1
2113	ETS1	55250	STATIP1	784..796	CLASS2	IR_153		0	1
2113	ETS1	6418	SET	241..258	CLASS2	IR_154		0.944444	0.0555556
2113	ETS1	5204	PFDN5	72..98	CLASS2	IR_155	Prefoldin	0	1
2113	ETS1	81887	LAS1L	584..602	CLASS2	IR_156		1	0
2113	ETS1	283820	NOMO2	561..572	CLASS2	IR_157		0	1
2113	ETS1	1595	CYP51A1	300..318	CLASS2	IR_158		0.315789	0.684211
2113	ETS1	29082	CHMP4A	196..210	CLASS2	IR_159		0	1
2113	ETS1	3146	HMGB1	190..199	CLASS2	IR_160		1	0
7157	TP53	287	ANK2	121..140	CLASS1	IR_161		0	1
7157	TP53	10499	NCOA2	1230..1267	CLASS1	IR_162		1	0
2908	NR3C1	4297	MLL	2643..2653	CLASS2	IR_163		0.636364	0.363636
2908	NR3C1	8125	ANP32A	216..245	CLASS2	IR_164		1	0
2908	NR3C1	6430	SFRS5	166..179	CLASS2	IR_165		0.428571	0.571429
2908	NR3C1	3320	HSP90AA1	343..385	CLASS1	IR_166		0	1
2908	NR3C1	5530	PPP3CA	372..383	CLASS2	IR_167		0.833333	0.166667
2908	NR3C1	52	ACP1	31..40	CLASS2	IR_168		0	1
2908	NR3C1	23136	EPB41L3	1035..1043	CLASS2	IR_169		0	1
2908	NR3C1	8453	CUL2	664..677	CLASS2	IR_170		1	0
2908	NR3C1	140597	TCEAL2	168..189	CLASS2	IR_171		1	0
2908	NR3C1	5799	PTPRN2	341..350	CLASS2	IR_172		0.8	0.2
2908	NR3C1	9669	EIF5B	537..559	CLASS2	IR_173		1	0
2908	NR3C1	2037	EPB41L2	172..188	CLASS2	IR_174		1	0
1386	ATF2	6744	SSFA2	374..408	CLASS2	IR_175		1	0
1386	ATF2	509	ATP5C1	260..277	CLASS2	IR_176	ATP-synt	0	1
4790	NFKB1	522	ATP5J	52..71	CLASS2	IR_177	ATP-synt_F6	0.75	0.25
4790	NFKB1	148423	C1orf52	151..173	CLASS2	IR_178		1	0
4790	NFKB1	152789	JAKMIP1	347..359	CLASS2	IR_179		0	1
4790	NFKB1	3459	IFNGR1	429..442	CLASS2	IR_180		1	0
4790	NFKB1	65123	INTS3	515..533	CLASS2	IR_181		0.526316	0.473684
4790	NFKB1	2888	GRB14	494..506	CLASS2	IR_182		0	1
4790	NFKB1	9879	DDX46	117..172	CLASS2	IR_183		1	0
4790	NFKB1	6709	SPTAN1	156..167	CLASS2	IR_184		0	1
4790	NFKB1	667	DST	5372..5392	CLASS2	IR_185		1	0
1499	CTNNB1	9590	AKAP12	197..206	CLASS2	IR_186		1	0
1499	CTNNB1	27347	STK39	382..394	CLASS2	IR_187		1	0
1499	CTNNB1	51742	ARID4B	548..565	CLASS2	IR_188		1	0
1499	CTNNB1	9584	RBM39	511..522	CLASS2	IR_189		0	1
1499	CTNNB1	23112	TNRC6B	948..961	CLASS2	IR_190		1	0
1499	CTNNB1	57471	KIAA1189	184..211	CLASS2	IR_191		0.5	0.5
1869	E2F1	51742	ARID4B	265..283	CLASS2	IR_192		0.947368	0.0526316
1869	E2F1	51035	LOC51035	125..137	CLASS2	IR_193		1	0
1869	E2F1	6772	STAT1	149..163	CLASS2	IR_194		0	1
1869	E2F1	9612	NCOR2	667..679	CLASS2	IR_195		1	0
1869	E2F1	10283	SDCCAG10	214..226	CLASS2	IR_196		1	0
1869	E2F1	7277	TUBA1	436..448	CLASS2	IR_197		0.538462	0.461538
1869	E2F1	9399	STOML1	335..351	CLASS1	IR_198		0.411765	0.588235
6760	SS18	7804	LRP8	846..871	CLASS2	IR_199		0	1
6760	SS18	3725	JUN	259..327	CLASS2	IR_200	bZIP_1,bZIP_2	0.202899	0.797101
6760	SS18	151613	TTC14	710..719	CLASS2	IR_201		1	0
2908	NR3C1	7110	TMF1	876..906	CLASS2	IR_202		0.483871	0.516129
2908	NR3C1	23469	PHF3	1928..1937	CLASS2	IR_203		1	0
2908	NR3C1	7267	TTC3	1169..1183	CLASS2	IR_204		0.733333	0.266667
2908	NR3C1	1059	CENPB	511..525	CLASS1	IR_205		0.733333	0.266667
2908	NR3C1	9414	TJP2	879..892	CLASS2	IR_206		0.5	0.5
5468	PPARG	55704	KIAA1212	400..424	CLASS2	IR_207		1	0
5468	PPARG	11100	HNRPUL1	171..180	CLASS2	IR_208		1	0
5468	PPARG	8237	USP11	653..662	CLASS2	IR_209		1	0
5468	PPARG	203068	TUBB	331..346	CLASS2	IR_210		0	1
5468	PPARG	5621	PRNP	193..202	CLASS2	IR_211		0	1
3164	NR4A1	51596	CUTA	120..144	CLASS2	IR_212	CutA1	0	1
3164	NR4A1	5705	PSMC5	217..226	CLASS2	IR_213		0	1
3164	NR4A1	2170	FABP3	81..101	CLASS2	IR_214		0	1
3164	NR4A1	1191	CLU	80..93	CLASS2	IR_215		0	1
2063	NR2F6	10951	CBX1	3..18	CLASS2	IR_216		1	0
2063	NR2F6	54623	PAF1	380..405	CLASS2	IR_217		1	0
2063	NR2F6	26354	GNL3	452..472	CLASS2	IR_218		0.761905	0.238095
4790	NFKB1	334	APLP2	218..230	CLASS2	IR_219		0.307692	0.692308
4790	NFKB1	5358	PLS3	51..70	CLASS2	IR_220		0	1
4790	NFKB1	51669	TMEM66	87..96	CLASS2	IR_221		0	1
4790	NFKB1	27183	VPS4A	7..18	CLASS2	IR_222		0	1
4790	NFKB1	6711	SPTBN1	2282..2292	CLASS2	IR_223		0	1
3164	NR4A1	51575	ESF1	684..696	CLASS2	IR_224		1	0
3164	NR4A1	9782	MATR3	751..765	CLASS2	IR_225		1	0
3164	NR4A1	25978	CHMP2B	44..53	CLASS2	IR_226		0.9	0.1
3164	NR4A1	23040	MYT1L	1061..1079	CLASS2	IR_227		0	1
3164	NR4A1	23085	ERC1	667..677	CLASS2	IR_228		0.272727	0.727273
3164	NR4A1	5098	PCDHGC3	920..931	CLASS2	IR_229		1	0
3164	NR4A1	10382	TUBB4	34..46	CLASS2	IR_230		0.615385	0.384615
4929	NR4A2	2969	GTF2I	728..744	CLASS2	IR_231	GTF2I	0	1
4929	NR4A2	55847	ZCD1	40..54	CLASS2	IR_232		0	1
4929	NR4A2	340543	TCEAL5	9..19	CLASS2	IR_233		1	0
4929	NR4A2	5901	RAN	205..216	CLASS2	IR_234		1	0
4929	NR4A2	51538	ZCCHC17	231..241	CLASS2	IR_235		1	0
4929	NR4A2	4976	OPA1	273..294	CLASS2	IR_236		0	1
4929	NR4A2	7592	ZNF41	573..585	CLASS2	IR_237		0.384615	0.615385
6667	SP1	9360	PPIG	489..513	CLASS1	IR_238		1	0
6667	SP1	10905	MAN1A2	183..201	CLASS2	IR_239	Glyco_hydro_47	0	1
6667	SP1	5007	OSBP	336..348	CLASS2	IR_240		1	0
6667	SP1	1901	EDG1	21..33	CLASS2	IR_241		0.153846	0.846154
6648	SOD2	51143	DYNC1LI1	502..512	CLASS2	IR_242		0.636364	0.363636
6648	SOD2	5034	P4HB	494..506	CLASS2	IR_243		1	0
6648	SOD2	80011	NIP30	109..134	CLASS2	IR_244		0.961538	0.0384615
6648	SOD2	23505	TMEM131	1011..1026	CLASS2	IR_245		0	1
6648	SOD2	6144	RPL21	106..119	CLASS2	IR_246		1	0
5245	PHB	1345	COX6C	39..68	CLASS1	IR_247	COX6C	0	1
5245	PHB	4131	MAP1B	940..950	CLASS2	IR_248		1	0
5245	PHB	8239	USP9X	1408..1420	CLASS2	IR_249		0	1
5245	PHB	23085	ERC1	777..789	CLASS2	IR_250		1	0
5245	PHB	6334	SCN8A	1377..1391	CLASS2	IR_251		0	1
5245	PHB	5757	PTMA	22..37	CLASS2	IR_252		1	0
5245	PHB	55193	PB1	1283..1303	CLASS2	IR_253		1	0
5245	PHB	102	ADAM10	569..579	CLASS2	IR_254		0	1
3726	JUNB	5569	PKIA	53..69	CLASS1	IR_255		1	0
3726	JUNB	374920	LOC374920	535..548	CLASS1	IR_256		1	0
3726	JUNB	152687	ZNF595	463..486	CLASS1	IR_257		0	1
29970	SCHIP1	6546	SLC8A1	549..563	CLASS2	IR_258		0	1
29970	SCHIP1	5763	PTMS	36..48	CLASS1	IR_259		1	0
29970	SCHIP1	55719	C10orf6	513..525	CLASS2	IR_260		1	0
29970	SCHIP1	8925	HERC1	2261..2279	CLASS2	IR_261		1	0
10133	OPTN	23499	MACF1	2279..2292	CLASS2	IR_262		0	1
10133	OPTN	153527	ZMAT2	138..168	CLASS2	IR_263		0.612903	0.387097
10133	OPTN	1059	CENPB	507..528	CLASS2	IR_264		0.818182	0.181818
10133	OPTN	3313	HSPA9	36..54	CLASS2	IR_265		0.0526316	0.947368
10133	OPTN	1982	EIF4G2	472..493	CLASS2	IR_266		1	0
10133	OPTN	10313	RTN3	983..999	CLASS2	IR_267		0	1
10133	OPTN	91942	NDUFA12L	43..70	CLASS2	IR_268		0	1
10133	OPTN	8831	SYNGAP1	541..549	CLASS2	IR_269		0	1
10133	OPTN	10969	EBNA1BP2	174..190	CLASS2	IR_270		1	0
10133	OPTN	23172	KIAA0157	139..153	CLASS2	IR_271		0.0666667	0.933333
3726	JUNB	4133	MAP2	67..77	CLASS1	IR_272		1	0
3726	JUNB	10915	TCERG1	999..1014	CLASS1	IR_273		0	1
3726	JUNB	334	APLP2	270..280	CLASS1	IR_274		0	1
3726	JUNB	23358	USP24	1362..1373	CLASS1	IR_275		0	1
7124	TNF	285141	LOC285141	134..142	CLASS2	IR_276		1	0
7124	TNF	6222	RPS18	59..88	CLASS2	IR_277	Ribosomal_S13	0	1
7124	TNF	4747	NEFL	525..540	CLASS2	IR_278		1	0
7124	TNF	6695	SPOCK1	424..434	CLASS2	IR_279		0	1
7124	TNF	51559	NT5DC3	267..288	CLASS2	IR_280		0	1
7124	TNF	51650	MRPS33	85..98	CLASS2	IR_281		1	0
7124	TNF	10569	SLU7	509..519	CLASS2	IR_282		1	0
7124	TNF	7857	SCG2	262..286	CLASS2	IR_283		1	0
7124	TNF	132660	DKFZp686L1814	697..713	CLASS2	IR_284		0.647059	0.352941
7124	TNF	8404	SPARCL1	333..349	CLASS2	IR_285		1	0
7572	ZNF24	6167	RPL37	28..43	CLASS2	IR_286	Ribosomal_L37e	0	1
7572	ZNF24	23518	R3HDM1	265..280	CLASS2	IR_287		1	0
7572	ZNF24	23190	UBXD2	234..257	CLASS2	IR_288		1	0
7572	ZNF24	92737	DNER	189..201	CLASS2	IR_289		0	1
7572	ZNF24	577	BAI3	486..497	CLASS2	IR_290		0	1
7572	ZNF24	3146	HMGB1	183..204	CLASS1	IR_291		1	0
3727	JUND	8604	SLC25A12	177..207	CLASS1	IR_292		0.0967742	0.903226
3727	JUND	10096	ACTR3	185..211	CLASS2	IR_293		0	1
3727	JUND	645323	LOC645323	12..26	CLASS1	IR_294		0.466667	0.533333
3727	JUND	4735	SEPT2	156..180	CLASS2	IR_295	GTP_CDC	0	1
4193	MDM2	11152	WDR45	121..142	CLASS2	IR_296		0	1
4193	MDM2	4141	MARS	844..865	CLASS2	IR_297	WHEP-TRS	0	1
4193	MDM2	5923	RASGRF1	1065..1081	CLASS2	IR_298		0.117647	0.882353
4193	MDM2	221061	C10orf38	466..475	CLASS2	IR_299		1	0
4193	MDM2	53343	NUDT9	270..282	CLASS2	IR_300		0	1
4193	MDM2	22890	ZBTB1	566..575	CLASS2	IR_301		0	1
4193	MDM2	1191	CLU	35..79	CLASS1	IR_302	Clusterin	0.155556	0.844444
4193	MDM2	5789	PTPRD	748..758	CLASS2	IR_303		0	1
11016	ATF7	8725	C19orf2	432..459	CLASS1	IR_304		0.607143	0.392857
11016	ATF7	54940	OCIAD1	178..217	CLASS1	IR_305		0.9	0.1
11016	ATF7	51347	TAOK3	354..373	CLASS1	IR_306		1	0
1499	CTNNB1	30011	SH3KBP1	198..207	CLASS2	IR_307		1	0
1499	CTNNB1	51260	CXorf26	194..209	CLASS2	IR_308		1	0
1499	CTNNB1	4036	LRP2	4505..4514	CLASS2	IR_309		0	1
1499	CTNNB1	22826	DNAJC8	168..189	CLASS2	IR_310		0.0909091	0.909091
7849	PAX8	57515	SERINC1	179..189	CLASS2	IR_311		0	1
7849	PAX8	4691	NCL	194..204	CLASS2	IR_312		1	0
7849	PAX8	3303	HSPA1A	556..568	CLASS2	IR_313		0.461538	0.538462
7849	PAX8	22883	CLSTN1	706..726	CLASS2	IR_314		0.285714	0.714286
57801	HES4	84319	C3orf26	74..94	CLASS2	IR_315		0.52381	0.47619
57801	HES4	84125	LRRIQ1	372..388	CLASS2	IR_316		1	0
57801	HES4	26958	COPG2	88..115	CLASS1	IR_317		0	1
57801	HES4	3800	KIF5C	752..777	CLASS2	IR_318		0.692308	0.307692
57801	HES4	84239	ATP13A4	1137..1156	CLASS2	IR_319		0	1
57801	HES4	1933	EEF1B2	83..111	CLASS2	IR_320		0.62069	0.37931
25920	COBRA1	29993	PACSIN1	203..214	CLASS2	IR_321		1	0
25920	COBRA1	8467	SMARCA5	1040..1051	CLASS2	IR_322		1	0
29956	LASS2	3320	HSP90AA1	605..635	CLASS2	IR_323	HSP90	0	1
29956	LASS2	9568	GABBR2	820..831	CLASS2	IR_324		0	1
29956	LASS2	23095	KIF1B	786..807	CLASS2	IR_325		0	1
29956	LASS2	10213	PSMD14	212..223	CLASS2	IR_326		0	1
29956	LASS2	8874	ARHGEF7	575..598	CLASS2	IR_327		0.166667	0.833333
1869	E2F1	728788	LOC728788	147..168	CLASS2	IR_328		0.363636	0.636364
1869	E2F1	51335	NGRN	123..137	CLASS2	IR_329		0.933333	0.0666667
1869	E2F1	10752	CHL1	1066..1082	CLASS2	IR_330		0	1
6257	RXRB	147495	APCDD1	315..324	CLASS2	IR_331		0	1
6257	RXRB	55219	TMEM57	447..464	CLASS2	IR_332		0	1
6257	RXRB	5046	PCSK6	133..146	CLASS2	IR_333		0	1
2908	NR3C1	11244	ZHX1	826..838	CLASS2	IR_334		1	0
2908	NR3C1	6249	RSN	897..906	CLASS2	IR_335		0	1
2908	NR3C1	64061	TSPYL2	503..516	CLASS2	IR_336		1	0
2908	NR3C1	805	CALM2	20..31	CLASS2	IR_337		0	1
2908	NR3C1	3895	KTN1	466..514	CLASS2	IR_338		0.204082	0.795918
2908	NR3C1	1974	EIF4A2	353..367	CLASS2	IR_339		0	1
865	CBFB	170506	DHX36	424..466	CLASS2	IR_340		0.0232558	0.976744
865	CBFB	6857	SYT1	95..112	CLASS2	IR_341		1	0
865	CBFB	57282	SLC4A10	77..87	CLASS2	IR_342		1	0
865	CBFB	8404	SPARCL1	268..277	CLASS2	IR_343		1	0
865	CBFB	5917	RARS	399..409	CLASS2	IR_344		0	1
865	CBFB	8522	GAS7	232..244	CLASS2	IR_345		0	1
865	CBFB	4133	MAP2	1055..1067	CLASS2	IR_346		0.923077	0.0769231
4790	NFKB1	2074	ERCC6	454..487	CLASS2	IR_347		1	0
4790	NFKB1	51678	MPP6	8..21	CLASS1	IR_348		0	1
4790	NFKB1	27043	PELP1	929..944	CLASS2	IR_349		1	0
1499	CTNNB1	84162	KIAA1109	1200..1214	CLASS2	IR_350		0.533333	0.466667
1499	CTNNB1	6171	RPL41	3..24	CLASS2	IR_351		1	0
1499	CTNNB1	6144	RPL21	106..117	CLASS2	IR_352		1	0
1499	CTNNB1	84162	KIAA1109	2190..2199	CLASS2	IR_353		0.9	0.1
1499	CTNNB1	8943	AP3D1	821..847	CLASS2	IR_354		1	0
1499	CTNNB1	55299	BXDC2	283..293	CLASS2	IR_355		1	0
2963	GTF2F2	351	APP	252..266	CLASS2	IR_356		0	1
2963	GTF2F2	1345	COX6C	44..66	CLASS2	IR_357	COX6C	0	1
2963	GTF2F2	7993	UBXD6	81..94	CLASS2	IR_358		1	0
2963	GTF2F2	7018	TF	379..391	CLASS2	IR_359		0	1
2963	GTF2F2	11329	STK38	39..53	CLASS2	IR_360		1	0
2963	GTF2F2	5306	PITPNA	238..250	CLASS2	IR_361		0	1
2963	GTF2F2	10451	VAV3	166..178	CLASS2	IR_362		1	0
4692	NDN	4691	NCL	230..251	CLASS2	IR_363		1	0
7024	TFCP2	10075	HUWE1	2441..2454	CLASS2	IR_364		1	0
7024	TFCP2	114882	OSBPL8	126..136	CLASS2	IR_365		0	1
7024	TFCP2	7534	YWHAZ	211..221	CLASS2	IR_366		0	1
7024	TFCP2	4208	MEF2C	18..31	CLASS2	IR_367		0	1
7024	TFCP2	7520	XRCC5	297..308	CLASS2	IR_368		0.833333	0.166667
7024	TFCP2	8661	EIF3S10	854..870	CLASS2	IR_369		1	0
7024	TFCP2	5930	RBBP6	961..972	CLASS2	IR_370		1	0
6760	SS18	51602	NOP5/NOP58	446..472	CLASS2	IR_371		0.555556	0.444444
6760	SS18	8661	EIF3S10	1199..1230	CLASS2	IR_372		1	0
6760	SS18	4848	CNOT2	368..379	CLASS2	IR_373		0	1
2908	NR3C1	7915	ALDH5A1	377..390	CLASS2	IR_374		0	1
2908	NR3C1	1191	CLU	16..53	CLASS2	IR_375	Clusterin	0.473684	0.526316
2908	NR3C1	9729	KIAA0408	97..114	CLASS2	IR_376		1	0
4609	MYC	8019	BRD3	648..687	CLASS2	IR_377		1	0
4609	MYC	6319	SCD	186..197	CLASS2	IR_378		0	1
4609	MYC	9201	DCAMKL1	385..399	CLASS2	IR_379		0.133333	0.866667
4609	MYC	3066	HDAC2	522..558	CLASS2	IR_380		1	0
4609	MYC	7158	TP53BP1	660..677	CLASS2	IR_381		1	0
4609	MYC	7150	TOP1	65..93	CLASS2	IR_382		1	0
4602	MYB	26059	ERC2	522..539	CLASS2	IR_383		0	1
4602	MYB	6383	SDC2	110..126	CLASS2	IR_384		1	0
4602	MYB	1349	COX7B	63..77	CLASS2	IR_385	COX7B	0.333333	0.666667
9191	DEDD	5274	SERPINI1	278..299	CLASS2	IR_386		0	1
9191	DEDD	529	ATP6V1E1	27..61	CLASS2	IR_387	vATP-synt_E	0.0857143	0.914286
9191	DEDD	84946	LTV1	440..454	CLASS2	IR_388		1	0
9191	DEDD	340543	TCEAL5	26..43	CLASS2	IR_389		1	0
9191	DEDD	334	APLP2	210..222	CLASS1	IR_390		0.923077	0.0769231
9191	DEDD	65117	FLJ11021	305..318	CLASS2	IR_391		0.285714	0.714286
9191	DEDD	5066	PAM	237..260	CLASS2	IR_392	Cu2_monoox_C	0	1
9191	DEDD	7874	USP7	271..285	CLASS2	IR_393		0	1
5468	PPARG	1191	CLU	77..93	CLASS2	IR_394		0	1
5468	PPARG	57680	CHD8	218..234	CLASS2	IR_395		1	0
5468	PPARG	1191	CLU	426..435	CLASS2	IR_396		0	1
5468	PPARG	5707	PSMD1	495..511	CLASS2	IR_397		0	1
5468	PPARG	3925	STMN1	93..113	CLASS2	IR_398	Stathmin	0.714286	0.285714
5468	PPARG	10299	MARCH6	226..245	CLASS2	IR_399		1	0
5468	PPARG	9448	MAP4K4	432..477	CLASS2	IR_400		1	0
5468	PPARG	528	ATP6V1C1	59..85	CLASS2	IR_401	V-ATPase_C	0.222222	0.777778
5468	PPARG	10133	OPTN	477..490	CLASS2	IR_402		0	1
5468	PPARG	3326	HSP90AB1	256..283	CLASS2	IR_403		0	1
3164	NR4A1	55023	PHIP	1701..1711	CLASS2	IR_404		1	0
3164	NR4A1	7013	TERF1	415..438	CLASS2	IR_405		0.291667	0.708333
3164	NR4A1	8777	MPDZ	1966..1976	CLASS2	IR_406		0	1
3164	NR4A1	10808	HSPH1	625..646	CLASS2	IR_407		0	1
3725	JUN	203068	TUBB	401..412	CLASS2	IR_408		0	1
3725	JUN	9498	SLC4A8	128..151	CLASS2	IR_409		0	1
3725	JUN	441454	LOC441454	68..79	CLASS2	IR_410		1	0
3725	JUN	2571	GAD1	237..252	CLASS2	IR_411		0	1
3725	JUN	7916	BAT2	341..356	CLASS2	IR_412		1	0
3725	JUN	8925	HERC1	480..491	CLASS2	IR_413		0	1
3725	JUN	4741	NEFM	550..559	CLASS2	IR_414		1	0
4193	MDM2	23500	DAAM2	462..476	CLASS2	IR_415		0	1
4193	MDM2	3480	IGF1R	873..890	CLASS2	IR_416		0.222222	0.777778
4193	MDM2	3798	KIF5A	177..187	CLASS2	IR_417		0	1
4193	MDM2	6262	RYR2	4284..4293	CLASS1	IR_418		0	1
4193	MDM2	6157	RPL27A	132..141	CLASS2	IR_419		0	1
4193	MDM2	9459	ARHGEF6	499..511	CLASS2	IR_420		0	1
4193	MDM2	1616	DAXX	471..483	CLASS2	IR_421		1	0
4087	SMAD2	481	ATP1B1	271..288	CLASS2	IR_422	Na_K-ATPase	0	1
4087	SMAD2	5901	RAN	109..129	CLASS2	IR_423	Ras	0.142857	0.857143
4087	SMAD2	51382	ATP6V1D	95..115	CLASS2	IR_424		0	1
4087	SMAD2	51773	RSF1	786..808	CLASS2	IR_425		1	0
4087	SMAD2	2071	ERCC3	682..698	CLASS2	IR_426		0.117647	0.882353
4087	SMAD2	4741	NEFM	475..500	CLASS1	IR_427		1	0
4087	SMAD2	81611	ANP32E	240..265	CLASS1	IR_428		1	0
4087	SMAD2	158931	TCEAL6	18..34	CLASS2	IR_429		1	0
4087	SMAD2	7277	TUBA1	422..433	CLASS2	IR_430		0	1
4087	SMAD2	9669	EIF5B	312..329	CLASS2	IR_431		1	0
4087	SMAD2	399687	MYO18A	10..30	CLASS2	IR_432		1	0
4087	SMAD2	1114	CHGB	163..176	CLASS2	IR_433		1	0
4087	SMAD2	9295	SFRS11	391..400	CLASS2	IR_434		1	0
4087	SMAD2	2353	FOS	112..144	CLASS2	IR_435		1	0
2353	FOS	80829	ZFP91	208..222	CLASS2	IR_436		1	0
2353	FOS	3303	HSPA1A	563..609	CLASS1	IR_437	HSP70	0.148936	0.851064
2353	FOS	29889	GNL2	704..720	CLASS2	IR_438		1	0
2353	FOS	22834	ZNF652	93..116	CLASS2	IR_439		1	0
4087	SMAD2	4741	NEFM	465..500	CLASS1	IR_440		1	0
4087	SMAD2	10541	ANP32B	177..212	CLASS1	IR_441		0.5	0.5
4087	SMAD2	4644	MYO5A	957..975	CLASS2	IR_442		0.842105	0.157895
4087	SMAD2	10376	K-ALPHA-1	433..447	CLASS1	IR_443		0.4	0.6
4087	SMAD2	4741	NEFM	524..541	CLASS1	IR_444		1	0
4087	SMAD2	5763	PTMS	36..68	CLASS1	IR_445		1	0
4087	SMAD2	1780	DYNC1I1	17..33	CLASS2	IR_446		1	0
4087	SMAD2	7150	TOP1	189..225	CLASS2	IR_447	Topoisom_I_N	0.810811	0.189189
4087	SMAD2	57628	DPP10	768..782	CLASS2	IR_448		0	1
4087	SMAD2	64061	TSPYL2	648..668	CLASS2	IR_449		1	0
4087	SMAD2	2051	EPHB6	821..844	CLASS2	IR_450	Pkinase_Tyr	0	1
4087	SMAD2	6647	SOD1	122..133	CLASS1	IR_451		0.25	0.75
4087	SMAD2	2670	GFAP	408..426	CLASS2	IR_452		0.684211	0.315789
4087	SMAD2	1974	EIF4A2	356..367	CLASS2	IR_453		0	1
4087	SMAD2	6133	RPL9	47..65	CLASS2	IR_454		0	1
6880	TAF9	9638	FEZ1	275..294	CLASS1	IR_455	FEZ	0.95	0.05
6880	TAF9	1108	CHD4	1659..1678	CLASS2	IR_456		1	0
6880	TAF9	29896	TRA2A	183..199	CLASS2	IR_457		0.529412	0.470588
6880	TAF9	57515	SERINC1	64..74	CLASS2	IR_458		0	1
6880	TAF9	6229	RPS24	84..119	CLASS1	IR_459	Ribosomal_S24e	0.722222	0.277778
6880	TAF9	11224	RPL35	65..76	CLASS2	IR_460		0.833333	0.166667
1936	EEF1D	4131	MAP1B	673..738	CLASS1	IR_461		1	0
1936	EEF1D	6647	SOD1	122..131	CLASS2	IR_462		0.1	0.9
1936	EEF1D	10533	ATG7	296..305	CLASS2	IR_463		0.7	0.3
1936	EEF1D	64434	NOM1	261..273	CLASS2	IR_464		1	0
1936	EEF1D	64376	IKZF5	68..77	CLASS2	IR_465		0.9	0.1
1936	EEF1D	2058	EPRS	436..466	CLASS1	IR_466	tRNA-synt_1c	0	1
1936	EEF1D	5295	PIK3R1	506..516	CLASS2	IR_467		1	0
4193	MDM2	6418	SET	258..275	CLASS1	IR_468		1	0
4193	MDM2	7184	HSP90B1	27..53	CLASS1	IR_469		1	0
4193	MDM2	2555	GABRA2	344..353	CLASS2	IR_470		1	0
4193	MDM2	9638	FEZ1	280..291	CLASS2	IR_471		1	0
4193	MDM2	10724	MGEA5	482..493	CLASS2	IR_472		0.333333	0.666667
4193	MDM2	7257	TSNAX	278..287	CLASS2	IR_473		0.3	0.7
5092	PCBD1	351	APP	226..264	CLASS1	IR_474		0.307692	0.692308
5092	PCBD1	6229	RPS24	99..119	CLASS1	IR_475		1	0
5092	PCBD1	3799	KIF5B	736..745	CLASS2	IR_476		0	1
5092	PCBD1	57579	KIAA1411	849..871	CLASS2	IR_477		1	0
5092	PCBD1	23215	BAT2D1	1494..1511	CLASS2	IR_478		1	0
5092	PCBD1	53353	LRP1B	134..148	CLASS2	IR_479		0	1
5092	PCBD1	192111	PGAM5	73..83	CLASS2	IR_480		0.909091	0.0909091
4929	NR4A2	81611	ANP32E	159..172	CLASS2	IR_481		1	0
4929	NR4A2	9031	BAZ1B	554..576	CLASS2	IR_482		1	0
4929	NR4A2	4741	NEFM	808..818	CLASS2	IR_483		1	0
4929	NR4A2	4725	NDUFS5	71..90	CLASS2	IR_484		0.75	0.25
29970	SCHIP1	805	CALM2	22..32	CLASS2	IR_485		0	1
29970	SCHIP1	26019	UPF2	70..101	CLASS2	IR_486		1	0
29970	SCHIP1	23770	FKBP8	26..43	CLASS2	IR_487		0.944444	0.0555556
29970	SCHIP1	51602	NOP5/NOP58	470..490	CLASS2	IR_488		0.904762	0.0952381
6648	SOD2	643665	LOC643665	145..158	CLASS2	IR_489		1	0
6648	SOD2	2804	GOLGB1	1631..1649	CLASS2	IR_490		0	1
6648	SOD2	7184	HSP90B1	769..788	CLASS2	IR_491		1	0
6648	SOD2	6595	SMARCA2	1504..1513	CLASS2	IR_492		0.4	0.6
6648	SOD2	7799	PRDM2	271..281	CLASS2	IR_493		1	0
5245	PHB	51503	HSPC148	113..147	CLASS2	IR_494		0.285714	0.714286
5245	PHB	3326	HSP90AB1	542..555	CLASS2	IR_495		0.857143	0.142857
5245	PHB	161835	FSIP1	136..158	CLASS2	IR_496		0.608696	0.391304
5245	PHB	140597	TCEAL2	169..189	CLASS2	IR_497		1	0
5245	PHB	11215	AKAP11	1792..1808	CLASS2	IR_498		0.941176	0.0588235
5245	PHB	1804	DPP6	737..757	CLASS2	IR_499		0	1
5245	PHB	23469	PHF3	1977..2016	CLASS2	IR_500		1	0
5245	PHB	1106	CHD2	1395..1417	CLASS2	IR_501		1	0
5245	PHB	2962	GTF2F1	314..334	CLASS2	IR_502		1	0
5245	PHB	10541	ANP32B	165..189	CLASS2	IR_503		0.48	0.52
29970	SCHIP1	2957	GTF2A1	285..297	CLASS2	IR_504		1	0
29970	SCHIP1	4133	MAP2	260..269	CLASS2	IR_505		1	0
29970	SCHIP1	11124	FAF1	485..508	CLASS2	IR_506		0.791667	0.208333
29970	SCHIP1	92689	FAM114A1	346..361	CLASS2	IR_507		1	0
3726	JUNB	374928	MGC4728	18..30	CLASS2	IR_508		0	1
5573	PRKAR1A	6218	RPS17	51..78	CLASS2	IR_509	Ribosomal_S17e	0.571429	0.428571
5573	PRKAR1A	84707	BEX2	17..26	CLASS2	IR_510		1	0
5573	PRKAR1A	6749	SSRP1	446..459	CLASS2	IR_511		1	0
5573	PRKAR1A	10075	HUWE1	2436..2455	CLASS2	IR_512		1	0
5573	PRKAR1A	29117	BRD7	62..93	CLASS2	IR_513		1	0
5573	PRKAR1A	1000	CDH2	765..777	CLASS2	IR_514		0	1
5573	PRKAR1A	6812	STXBP1	11..19	CLASS2	IR_515		0	1
2113	ETS1	4741	NEFM	697..729	CLASS2	IR_516		1	0
2113	ETS1	54680	C1orf181	129..145	CLASS2	IR_517		1	0
2113	ETS1	9669	EIF5B	511..542	CLASS1	IR_518		1	0
2113	ETS1	9353	SLIT2	676..687	CLASS2	IR_519		0	1
2113	ETS1	51742	ARID4B	620..640	CLASS2	IR_520		0.857143	0.142857
2113	ETS1	51400	PPME1	257..280	CLASS2	IR_521		0.5	0.5
2113	ETS1	60592	SCOC	48..87	CLASS2	IR_522		0.05	0.95
2908	NR3C1	23215	BAT2D1	556..571	CLASS2	IR_523		1	0
2908	NR3C1	51503	HSPC148	137..148	CLASS2	IR_524		0	1
2908	NR3C1	6595	SMARCA2	1349..1368	CLASS2	IR_525		1	0
2908	NR3C1	158399	ZNF483	118..129	CLASS2	IR_526		1	0
2908	NR3C1	6741	SSB	258..271	CLASS2	IR_527		0	1
2908	NR3C1	9967	THRAP3	414..435	CLASS2	IR_528		1	0
2908	NR3C1	481	ATP1B1	269..289	CLASS2	IR_529	Na_K-ATPase	0	1
2908	NR3C1	1213	CLTC	1613..1628	CLASS2	IR_530		1	0
865	CBFB	5567	PRKACB	61..87	CLASS2	IR_531		0.0740741	0.925926
865	CBFB	10153	CEBPZ	821..838	CLASS2	IR_532		1	0
865	CBFB	5862	RAB2	116..134	CLASS1	IR_533		0.473684	0.526316
865	CBFB	2923	PDIA3	493..503	CLASS2	IR_534		1	0
865	CBFB	3725	JUN	275..327	CLASS2	IR_535	bZIP_1	0.0754717	0.924528
1499	CTNNB1	1211	CLTA	111..149	CLASS2	IR_536	Clathrin_lg_ch	0.102564	0.897436
1499	CTNNB1	26060	APPL	243..253	CLASS2	IR_537		1	0
1499	CTNNB1	8125	ANP32A	214..233	CLASS2	IR_538		1	0
1499	CTNNB1	25909	AHCTF1	2171..2186	CLASS2	IR_539		1	0
1499	CTNNB1	84456	L3MBTL3	158..168	CLASS2	IR_540		1	0
2963	GTF2F2	476	ATP1A1	27..36	CLASS2	IR_541		1	0
2963	GTF2F2	8725	C19orf2	291..310	CLASS2	IR_542		0	1
2963	GTF2F2	51185	CRBN	25..35	CLASS2	IR_543		1	0
2963	GTF2F2	6157	RPL27A	124..142	CLASS1	IR_544		0	1
2963	GTF2F2	4673	NAP1L1	346..358	CLASS2	IR_545		0.0769231	0.923077
2963	GTF2F2	22883	CLSTN1	214..223	CLASS2	IR_546		0	1
2963	GTF2F2	10526	IPO8	922..933	CLASS2	IR_547		0	1
2963	GTF2F2	2181	ACSL3	311..320	CLASS2	IR_548		0	1
2963	GTF2F2	27332	ZNF638	1954..1970	CLASS2	IR_549		1	0
2963	GTF2F2	23272	C3orf63	296..314	CLASS2	IR_550		0.894737	0.105263
2963	GTF2F2	165918	RNF168	152..178	CLASS2	IR_551		0.518519	0.481481
2963	GTF2F2	64422	ATG3	99..117	CLASS2	IR_552	Autophagy_N	0	1
1936	EEF1D	9725	TMEM63A	262..278	CLASS2	IR_553		0	1
1936	EEF1D	7184	HSP90B1	681..695	CLASS2	IR_554		0.133333	0.866667
1936	EEF1D	65975	STK33	114..122	CLASS2	IR_555		0	1
1936	EEF1D	3836	KPNA1	21..41	CLASS2	IR_556		0.952381	0.047619
1936	EEF1D	64397	ZFP106	52..70	CLASS2	IR_557		0.789474	0.210526
1936	EEF1D	54487	DGCR8	356..365	CLASS2	IR_558		1	0
4602	MYB	196441	CCDC131	388..397	CLASS2	IR_559		1	0
4602	MYB	5763	PTMS	40..69	CLASS2	IR_560		1	0
7024	TFCP2	64434	NOM1	224..275	CLASS1	IR_561		1	0
7024	TFCP2	25831	HECTD1	12..22	CLASS2	IR_562		0	1
7024	TFCP2	5019	OXCT1	290..303	CLASS2	IR_563		1	0
7024	TFCP2	140597	TCEAL2	94..111	CLASS2	IR_564		1	0
7024	TFCP2	5291	PIK3CB	1034..1048	CLASS2	IR_565		0.4	0.6
7024	TFCP2	23095	KIF1B	630..646	CLASS2	IR_566		0.0588235	0.941176
7024	TFCP2	6857	SYT1	96..132	CLASS2	IR_567		1	0
7024	TFCP2	22998	DKFZP686A01247	388..407	CLASS2	IR_568		0.35	0.65
4193	MDM2	4741	NEFM	698..732	CLASS2	IR_569		1	0
2353	FOS	6205	RPS11	73..84	CLASS2	IR_570		0	1
2353	FOS	3423	IDS	166..191	CLASS2	IR_571		0	1
2353	FOS	7184	HSP90B1	23..34	CLASS2	IR_572		0.916667	0.0833333
2353	FOS	51280	GOLPH2	318..347	CLASS2	IR_573		1	0
4193	MDM2	4691	NCL	182..208	CLASS1	IR_574		1	0
4193	MDM2	7692	ZNF133	606..623	CLASS1	IR_575		0	1
2353	FOS	81608	FIP1L1	508..557	CLASS2	IR_576		1	0
2353	FOS	7175	TPR	1940..1966	CLASS2	IR_577		1	0
2353	FOS	9782	MATR3	627..677	CLASS2	IR_578		1	0
2353	FOS	339965	FLJ25770	593..621	CLASS2	IR_579		0	1
2353	FOS	730382	LOC730382	33..42	CLASS2	IR_580		1	0
2353	FOS	9130	FAM50A	171..192	CLASS2	IR_581		0.590909	0.409091
2353	FOS	347733	TUBB2B	427..439	CLASS2	IR_582		0.230769	0.769231
2353	FOS	55379	LRRC59	179..220	CLASS2	IR_583		1	0
2353	FOS	90441	ZNF622	199..222	CLASS2	IR_584		0.458333	0.541667
2353	FOS	27101	CACYBP	161..174	CLASS2	IR_585		0.714286	0.285714
4087	SMAD2	9324	HMGN3	50..67	CLASS2	IR_586		1	0
4087	SMAD2	94104	C21orf66	173..193	CLASS2	IR_587		0.666667	0.333333
4087	SMAD2	2778	GNAS	11..29	CLASS2	IR_588		1	0
4087	SMAD2	661	POLR3D	293..304	CLASS2	IR_589		0.333333	0.666667
4087	SMAD2	84687	PPP1R9B	691..715	CLASS2	IR_590		0	1
4087	SMAD2	3799	KIF5B	423..458	CLASS2	IR_591		0	1
4087	SMAD2	6599	SMARCC1	396..418	CLASS2	IR_592		1	0
4087	SMAD2	4673	NAP1L1	346..361	CLASS2	IR_593		0.25	0.75
4087	SMAD2	23085	ERC1	345..362	CLASS2	IR_594		0	1
4087	SMAD2	27018	NGFRAP1	53..72	CLASS2	IR_595		0.7	0.3
4087	SMAD2	1211	CLTA	132..146	CLASS2	IR_596		0	1
4087	SMAD2	6857	SYT1	86..113	CLASS1	IR_597		1	0
4087	SMAD2	7178	TPT1	73..116	CLASS2	IR_598	TCTP	0.272727	0.727273
4193	MDM2	24148	PRPF6	706..755	CLASS2	IR_599	TPR_1,TPR_2	0	1
4193	MDM2	2060	EPS15	852..867	CLASS2	IR_600		0.875	0.125
4193	MDM2	7430	VIL2	319..342	CLASS2	IR_601		1	0
4193	MDM2	3727	JUND	282..340	CLASS1	IR_602	bZIP_1	0.0508475	0.949153
4193	MDM2	1131	CHRM3	84..100	CLASS2	IR_603		1	0
4193	MDM2	54680	C1orf181	34..58	CLASS2	IR_604		0.6	0.4
4193	MDM2	6804	STX1A	54..70	CLASS2	IR_605		0.882353	0.117647
4193	MDM2	5315	PKM2	162..208	CLASS1	IR_606	PK	0	1
4193	MDM2	4201	MEA1	10..22	CLASS2	IR_607		0.0769231	0.923077
4193	MDM2	25963	TMEM87A	469..511	CLASS2	IR_608		0.930233	0.0697674
3725	JUN	7846	TUBA3	405..433	CLASS2	IR_609		0	1
3725	JUN	3312	HSPA8	549..601	CLASS1	IR_610	HSP70	0.415094	0.584906
3725	JUN	2050	EPHB4	804..823	CLASS2	IR_611	Pkinase_Tyr	0	1
3725	JUN	1386	ATF2	353..422	CLASS1	IR_612	bZIP_1,bZIP_2	0.271429	0.728571
3725	JUN	55212	BBS7	240..267	CLASS2	IR_613		0	1
3725	JUN	29911	HOOK2	610..682	CLASS2	IR_614	HOOK	0.561644	0.438356
3725	JUN	3320	HSP90AA1	384..400	CLASS1	IR_615		0	1
3725	JUN	10488	CREB3	168..215	CLASS1	IR_616	bZIP_1,bZIP_2	0.166667	0.833333
3725	JUN	57120	GOPC	175..230	CLASS1	IR_617		0.196429	0.803571
3725	JUN	334	APLP2	215..230	CLASS2	IR_618		0.4375	0.5625
3725	JUN	29888	STRN4	81..145	CLASS2	IR_619		0.153846	0.846154
3725	JUN	8239	USP9X	1896..1914	CLASS2	IR_620		0	1
1936	EEF1D	5700	PSMC1	293..323	CLASS2	IR_621		0.483871	0.516129
1936	EEF1D	92104	TTC30A	517..529	CLASS2	IR_622		1	0
1936	EEF1D	23271	CAMSAP1L1	1206..1215	CLASS2	IR_623		1	0
1936	EEF1D	55749	CCAR1	799..816	CLASS2	IR_624		1	0
2353	FOS	280	AMY2B	270..296	CLASS2	IR_625		0	1
2353	FOS	51575	ESF1	258..270	CLASS2	IR_626		1	0
2353	FOS	51138	COPS4	323..336	CLASS2	IR_627		0	1
2353	FOS	5495	PPM1B	402..412	CLASS2	IR_628		0	1
6258	RXRG	7707	ZNF148	80..93	CLASS2	IR_629		1	0
4087	SMAD2	7175	TPR	847..860	CLASS2	IR_630		0	1
4087	SMAD2	51663	ZFR	766..779	CLASS2	IR_631		1	0
4087	SMAD2	6430	SFRS5	162..172	CLASS2	IR_632		0	1
4087	SMAD2	10992	SF3B2	765..777	CLASS2	IR_633		0.846154	0.153846
3725	JUN	334	APLP2	270..292	CLASS1	IR_634		0	1
3164	NR4A1	9581	PREPL	483..502	CLASS2	IR_635		0	1
3164	NR4A1	9782	MATR3	482..493	CLASS2	IR_636		0.916667	0.0833333
3164	NR4A1	1108	CHD4	1656..1678	CLASS2	IR_637		1	0
3164	NR4A1	1059	CENPB	509..528	CLASS2	IR_638		0.8	0.2
3164	NR4A1	5414	SEPT4	447..459	CLASS2	IR_639		0.923077	0.0769231
3164	NR4A1	7408	VASP	283..293	CLASS2	IR_640		1	0
5092	PCBD1	4131	MAP1B	1081..1104	CLASS2	IR_641		1	0
5092	PCBD1	23040	MYT1L	297..314	CLASS2	IR_642		0.111111	0.888889
5092	PCBD1	4792	NFKBIA	272..287	CLASS2	IR_643		0.75	0.25
5092	PCBD1	10054	SAE2	618..631	CLASS2	IR_644		1	0
5092	PCBD1	9053	MAP7	104..114	CLASS2	IR_645		0	1
4087	SMAD2	64397	ZFP106	52..63	CLASS2	IR_646		1	0
4087	SMAD2	55081	IFT57	354..364	CLASS2	IR_647		1	0
4087	SMAD2	805	CALM2	115..148	CLASS2	IR_648	efhand	0	1
4087	SMAD2	59343	SENP2	283..295	CLASS2	IR_649		0.846154	0.153846
4087	SMAD2	3329	HSPD1	203..217	CLASS2	IR_650		0	1
4087	SMAD2	80243	DEPDC2	1066..1085	CLASS2	IR_651		1	0
4087	SMAD2	476	ATP1A1	22..37	CLASS2	IR_652		1	0
4609	MYC	57498	KIDINS220	228..313	CLASS1	IR_653	Ank	0	1
4609	MYC	9113	LATS1	596..606	CLASS2	IR_654		1	0
4609	MYC	2747	GLUD2	433..443	CLASS2	IR_655		0	1
4609	MYC	23641	LDOC1	116..134	CLASS1	IR_656		0.105263	0.894737
4609	MYC	26058	TNRC15	354..363	CLASS2	IR_657		1	0
4609	MYC	9702	CEP57	76..116	CLASS2	IR_658	DUF1167	0.195122	0.804878
4609	MYC	10580	SORBS1	612..623	CLASS2	IR_659		1	0
4609	MYC	3382	ICA1	14..31	CLASS2	IR_660		0.277778	0.722222
2353	FOS	9168	TMSB10	3..39	CLASS2	IR_661	Thymosin	0.891892	0.108108
2353	FOS	23223	RRP12	1160..1177	CLASS2	IR_662		1	0
29970	SCHIP1	51650	MRPS33	82..98	CLASS2	IR_663		1	0
29970	SCHIP1	404734	MASK-BP3	1456..1471	CLASS2	IR_664		1	0
29970	SCHIP1	11188	NISCH	81..90	CLASS2	IR_665		0	1
29970	SCHIP1	7114	TMSB4X	20..38	CLASS1	IR_666	Thymosin	1	0
29970	SCHIP1	9839	ZFHX1B	25..42	CLASS2	IR_667		1	0
29970	SCHIP1	10270	AKAP8	349..372	CLASS2	IR_668		1	0
4149	MAX	2495	FTH1	110..183	CLASS1	IR_669	Ferritin	0.162162	0.837838
4149	MAX	2495	FTH1	110..183	CLASS1	IR_670	Ferritin	0.162162	0.837838
4149	MAX	23061	TBC1D9B	680..759	CLASS2	IR_671	TBC	0	1
4149	MAX	11224	RPL35	52..103	CLASS1	IR_672	Ribosomal_L29	0.442308	0.557692
4149	MAX	2521	FUS	436..478	CLASS1	IR_673	zf-RanBP	0.790698	0.209302
4149	MAX	6164	RPL34	36..114	CLASS1	IR_674	Ribosomal_L34e	0.253165	0.746835
4149	MAX	5214	PFKP	627..688	CLASS2	IR_675	PFK	0	1
4149	MAX	1778	DYNC1H1	637..697	CLASS2	IR_676		0	1
4149	MAX	7846	TUBA3	348..450	CLASS1	IR_677	Tubulin_C	0.0873786	0.912621
4149	MAX	10382	TUBB4	345..409	CLASS2	IR_678	Tubulin_C	0	1
4149	MAX	54737	HSMPP8	306..329	CLASS2	IR_679		1	0
29970	SCHIP1	23091	ZC3H13	1336..1357	CLASS2	IR_680		1	0
29970	SCHIP1	7415	VCP	55..65	CLASS2	IR_681		0	1
6667	SP1	57584	ARHGAP21	617..650	CLASS1	IR_682		0.617647	0.382353
5881	RAC3	3945	LDHB	172..193	CLASS2	IR_683	Ldh_1_C	0	1
5881	RAC3	55285	RBM41	365..388	CLASS2	IR_684		0.291667	0.708333
5881	RAC3	3097	HIVEP2	1745..1755	CLASS2	IR_685		0.0909091	0.909091
29970	SCHIP1	6741	SSB	300..312	CLASS2	IR_686		0	1
29970	SCHIP1	11162	NUDT6	162..176	CLASS2	IR_687		0	1
29970	SCHIP1	353355	ZNF233	505..532	CLASS2	IR_688	zf-C2H2	0	1
29970	SCHIP1	3306	HSPA2	508..526	CLASS2	IR_689	HSP70	1	0
29970	SCHIP1	4747	NEFL	373..398	CLASS2	IR_690	Filament	0.153846	0.846154
5573	PRKAR1A	340543	TCEAL5	10..31	CLASS2	IR_691		1	0
5573	PRKAR1A	4659	PPP1R12A	330..366	CLASS2	IR_692		1	0
5573	PRKAR1A	10087	COL4A3BP	184..204	CLASS2	IR_693		0.761905	0.238095
5573	PRKAR1A	2547	XRCC6	532..545	CLASS2	IR_694		1	0
5573	PRKAR1A	5066	PAM	284..297	CLASS2	IR_695		0	1
7124	TNF	6767	ST13	253..266	CLASS2	IR_696		1	0
7124	TNF	488	ATP2A2	235..245	CLASS2	IR_697		1	0
7572	ZNF24	6018	RLF	518..534	CLASS2	IR_698		0.882353	0.117647
7572	ZNF24	84284	C1orf57	35..47	CLASS2	IR_699		0	1
7572	ZNF24	7095	TLOC1	109..141	CLASS1	IR_700		1	0
7572	ZNF24	23284	LPHN3	754..764	CLASS2	IR_701		0.454545	0.545455
4193	MDM2	23215	BAT2D1	554..583	CLASS2	IR_702		1	0
4193	MDM2	9126	SMC3	460..476	CLASS2	IR_703		0	1
4193	MDM2	4133	MAP2	614..623	CLASS2	IR_704		1	0
4193	MDM2	11231	SEC63	590..607	CLASS2	IR_705		1	0
4193	MDM2	203068	TUBB	404..414	CLASS2	IR_706		0	1
2113	ETS1	116966	WDR17	1202..1212	CLASS2	IR_707		0	1
2113	ETS1	16	AARS	816..843	CLASS2	IR_708		0	1
2113	ETS1	8661	EIF3S10	794..813	CLASS2	IR_709		1	0
2113	ETS1	8664	EIF3S7	531..543	CLASS2	IR_710		1	0
2113	ETS1	10814	CPLX2	73..82	CLASS2	IR_711		1	0
2113	ETS1	1059	CENPB	497..513	CLASS2	IR_712		0.882353	0.117647
2113	ETS1	148423	C1orf52	136..162	CLASS2	IR_713		1	0
2113	ETS1	7248	TSC1	980..994	CLASS2	IR_714		0.866667	0.133333
2113	ETS1	2058	EPRS	1198..1237	CLASS2	IR_715		0	1
7849	PAX8	54665	RSBN1	247..264	CLASS2	IR_716		0.777778	0.222222
7849	PAX8	4691	NCL	39..53	CLASS2	IR_717		1	0
7849	PAX8	85451	ZC3H5	594..618	CLASS2	IR_718		0	1
7849	PAX8	55319	FLJ11184	167..197	CLASS2	IR_719		0.451613	0.548387
2113	ETS1	6595	SMARCA2	1346..1368	CLASS2	IR_720		1	0
2113	ETS1	26750	RPS6KC1	746..765	CLASS2	IR_721		1	0
2113	ETS1	334	APLP2	248..277	CLASS2	IR_722		0	1
2113	ETS1	9900	SV2A	70..97	CLASS2	IR_723		1	0
2113	ETS1	51329	ARL6IP4	208..229	CLASS1	IR_724		1	0
2113	ETS1	85012	TCEAL3	134..151	CLASS2	IR_725	TFA	1	0
6880	TAF9	6902	TBCA	17..35	CLASS1	IR_726		0	1
6880	TAF9	521	ATP5I	39..62	CLASS2	IR_727		0.416667	0.583333
6880	TAF9	6154	RPL26	115..134	CLASS2	IR_728		1	0
6880	TAF9	23301	EHBP1	190..200	CLASS2	IR_729		1	0
6880	TAF9	27043	PELP1	891..902	CLASS2	IR_730		1	0
6257	RXRB	3798	KIF5A	460..487	CLASS2	IR_731		0.964286	0.0357143
6257	RXRB	90411	MCFD2	85..104	CLASS2	IR_732		0	1
6257	RXRB	79982	DNAJB14	28..40	CLASS2	IR_733		0	1
6257	RXRB	6655	SOS2	263..286	CLASS2	IR_734		0.333333	0.666667
7291	TWIST1	23637	RABGAP1	811..831	CLASS2	IR_735		0.380952	0.619048
1936	EEF1D	10598	AHSA1	63..76	CLASS2	IR_736		0.357143	0.642857
1936	EEF1D	805	CALM2	122..134	CLASS2	IR_737		0	1
1936	EEF1D	57584	ARHGAP21	1446..1456	CLASS2	IR_738		1	0
1936	EEF1D	6418	SET	229..259	CLASS2	IR_739		0.83871	0.16129
1936	EEF1D	5597	MAPK6	479..506	CLASS2	IR_740		0.785714	0.214286
1936	EEF1D	56521	DNAJC12	119..149	CLASS2	IR_741		1	0
4602	MYB	55904	MLL5	355..372	CLASS2	IR_742		0	1
4602	MYB	27018	NGFRAP1	63..79	CLASS2	IR_743		0.352941	0.647059
4602	MYB	4685	NCAM2	628..642	CLASS2	IR_744		0.533333	0.466667
4602	MYB	9739	SETD1A	981..991	CLASS2	IR_745		1	0
7978	MTERF	23233	EXOC6B	337..397	CLASS1	IR_746		0.131148	0.868852
7978	MTERF	6418	SET	90..104	CLASS1	IR_747		0	1
7978	MTERF	4131	MAP1B	935..946	CLASS2	IR_748		1	0
7978	MTERF	1639	DCTN1	248..264	CLASS1	IR_749		0.647059	0.352941
7978	MTERF	54843	SYTL2	362..373	CLASS1	IR_750		1	0
7978	MTERF	134218	DNAJA5	440..469	CLASS2	IR_751		0.433333	0.566667
7978	MTERF	134218	DNAJA5	363..395	CLASS1	IR_752		1	0
7978	MTERF	55714	ODZ3	783..797	CLASS2	IR_753		0	1
7978	MTERF	287	ANK2	1777..1801	CLASS2	IR_754		0.8	0.2
1936	EEF1D	6144	RPL21	106..122	CLASS2	IR_755		1	0
1936	EEF1D	79142	PHF23	238..256	CLASS2	IR_756		1	0
1936	EEF1D	23253	ANKRD12	662..672	CLASS2	IR_757		1	0
4193	MDM2	6418	SET	244..267	CLASS1	IR_758		1	0
4193	MDM2	4691	NCL	223..250	CLASS1	IR_759		1	0
4193	MDM2	51650	MRPS33	73..100	CLASS2	IR_760		0.821429	0.178571
5092	PCBD1	9984	THOC1	280..294	CLASS2	IR_761		1	0
5092	PCBD1	478	ATP1A3	469..483	CLASS2	IR_762		0.266667	0.733333
5092	PCBD1	3312	HSPA8	496..507	CLASS2	IR_763		1	0
5092	PCBD1	6595	SMARCA2	1504..1513	CLASS2	IR_764		0.4	0.6
5092	PCBD1	10383	TUBB2C	112..123	CLASS2	IR_765		0	1
5092	PCBD1	6857	SYT1	91..113	CLASS2	IR_766		1	0
5092	PCBD1	22863	KIAA0831	132..144	CLASS2	IR_767		1	0
5092	PCBD1	22985	ACIN1	1256..1265	CLASS2	IR_768		1	0
5092	PCBD1	3798	KIF5A	342..352	CLASS2	IR_769		1	0
5092	PCBD1	6767	ST13	253..267	CLASS2	IR_770		1	0
5092	PCBD1	63827	BCAN	452..468	CLASS2	IR_771		1	0
5092	PCBD1	4594	MUT	735..745	CLASS2	IR_772		0.181818	0.818182
5092	PCBD1	4691	NCL	232..251	CLASS2	IR_773		1	0
5092	PCBD1	6206	RPS12	79..98	CLASS2	IR_774		0	1
4609	MYC	7343	UBTF	682..692	CLASS2	IR_775		1	0
4609	MYC	6625	SNRP70	46..84	CLASS1	IR_776		1	0
4609	MYC	23645	PPP1R15A	310..322	CLASS2	IR_777		1	0
4609	MYC	6418	SET	230..243	CLASS2	IR_778		0.714286	0.285714
4149	MAX	9092	SART1	267..324	CLASS2	IR_779	SART-1	0.293103	0.706897
4149	MAX	5413	SEPT5	294..340	CLASS2	IR_780	GTP_CDC	0.659574	0.340426
4149	MAX	5713	PSMD7	122..164	CLASS2	IR_781		0	1
4149	MAX	1819	DRG2	186..210	CLASS2	IR_782		0	1
4149	MAX	3181	HNRPA2B1	186..224	CLASS2	IR_783		1	0
4149	MAX	9049	AIP	4..81	CLASS2	IR_784		0.141026	0.858974
4149	MAX	2550	GABBR1	508..547	CLASS2	IR_785	ANF_receptor	0	1
4149	MAX	293	SLC25A6	193..260	CLASS2	IR_786	Mito_carr	0.220588	0.779412
4149	MAX	3098	HK1	578..634	CLASS2	IR_787	Hexokinase_1	0.0877193	0.912281
4149	MAX	1938	EEF2	25..62	CLASS2	IR_788	GTP_EFTU	0	1
6648	SOD2	9805	SCRN1	109..121	CLASS2	IR_789		0	1
6648	SOD2	51186	WBP5	9..39	CLASS2	IR_790		1	0
6648	SOD2	8467	SMARCA5	711..737	CLASS2	IR_791		0.037037	0.962963
5245	PHB	79836	LONRF3	533..544	CLASS2	IR_792		1	0
5245	PHB	51260	CXorf26	181..215	CLASS2	IR_793		1	0
5245	PHB	84251	SGIP1	46..59	CLASS2	IR_794		1	0
5245	PHB	6418	SET	236..254	CLASS2	IR_795		0.894737	0.105263
5245	PHB	170506	DHX36	398..420	CLASS2	IR_796		0	1
5245	PHB	4673	NAP1L1	345..359	CLASS1	IR_797		0.133333	0.866667
5245	PHB	55176	SEC61A2	459..468	CLASS2	IR_798		0	1
5881	RAC3	51503	HSPC148	52..68	CLASS2	IR_799		0.647059	0.352941
5881	RAC3	51123	ZNF706	4..16	CLASS2	IR_800		1	0
5881	RAC3	9879	DDX46	122..135	CLASS2	IR_801		1	0
3725	JUN	10752	CHL1	1105..1121	CLASS2	IR_802		0	1
10133	OPTN	27089	UQCRQ	65..73	CLASS1	IR_803		0.666667	0.333333
10133	OPTN	55719	C10orf6	673..684	CLASS1	IR_804		0.583333	0.416667
10133	OPTN	6168	RPL37A	43..53	CLASS2	IR_805		0	1
10133	OPTN	2778	GNAS	13..24	CLASS1	IR_806		1	0
5573	PRKAR1A	6418	SET	228..242	CLASS2	IR_807		0.6	0.4
5573	PRKAR1A	6418	SET	248..261	CLASS2	IR_808		1	0
5573	PRKAR1A	9481	SLC25A27	252..264	CLASS2	IR_809		0.692308	0.307692
5573	PRKAR1A	6711	SPTBN1	268..278	CLASS2	IR_810		0	1
5573	PRKAR1A	23070	KIAA0082	168..179	CLASS2	IR_811		0	1
5573	PRKAR1A	128866	CHMP4B	202..211	CLASS2	IR_812		1	0
5573	PRKAR1A	10541	ANP32B	180..201	CLASS2	IR_813		0.181818	0.818182
5573	PRKAR1A	4691	NCL	246..270	CLASS2	IR_814		1	0
4087	SMAD2	23020	ASCC3L1	60..77	CLASS2	IR_815		1	0
4087	SMAD2	79654	HECTD3	358..373	CLASS2	IR_816		0	1
4087	SMAD2	288	ANK3	2353..2368	CLASS2	IR_817		0	1
4087	SMAD2	6271	S100A1	6..25	CLASS2	IR_818	S_100	0	1
4087	SMAD2	220988	HNRPA3	367..377	CLASS2	IR_819		1	0
4087	SMAD2	1114	CHGB	226..242	CLASS2	IR_820		1	0
4087	SMAD2	6838	SURF6	150..160	CLASS2	IR_821		1	0
4087	SMAD2	51260	CXorf26	183..219	CLASS2	IR_822		1	0
4087	SMAD2	84340	GFM2	248..257	CLASS2	IR_823		0	1
4087	SMAD2	56342	PPAN	367..383	CLASS2	IR_824		1	0
7124	TNF	9919	KIAA0310	1035..1073	CLASS2	IR_825		1	0
7124	TNF	833	CARS	705..719	CLASS2	IR_826		1	0
7124	TNF	5803	PTPRZ1	429..440	CLASS2	IR_827		1	0
7124	TNF	805	CALM2	76..84	CLASS2	IR_828		0	1
7572	ZNF24	22950	SLC4A1AP	652..660	CLASS2	IR_829		1	0
7572	ZNF24	55605	KIF21A	542..556	CLASS2	IR_830		0.2	0.8
7572	ZNF24	27332	ZNF638	1950..1978	CLASS2	IR_831		1	0
7572	ZNF24	5763	PTMS	36..70	CLASS2	IR_832		1	0
7572	ZNF24	1191	CLU	53..65	CLASS2	IR_833		0	1
11016	ATF7	43	ACHE	336..350	CLASS2	IR_834		0	1
11016	ATF7	5921	RASA1	177..189	CLASS2	IR_835		0.307692	0.692308
11016	ATF7	129531	MITD1	181..195	CLASS1	IR_836		0	1
2113	ETS1	221061	C10orf38	859..870	CLASS2	IR_837		1	0
2113	ETS1	153527	ZMAT2	149..170	CLASS2	IR_838		0.954545	0.0454545
2113	ETS1	4691	NCL	229..265	CLASS1	IR_839		1	0
2113	ETS1	7267	TTC3	760..776	CLASS2	IR_840		1	0
25920	COBRA1	140597	TCEAL2	173..183	CLASS2	IR_841		1	0
25920	COBRA1	10656	KHDRBS3	107..116	CLASS1	IR_842		1	0
25920	COBRA1	4257	MGST1	57..71	CLASS2	IR_843		0	1
25920	COBRA1	3313	HSPA9	659..677	CLASS2	IR_844		1	0
25920	COBRA1	8562	DENR	75..90	CLASS2	IR_845		1	0
6880	TAF9	351	APP	252..263	CLASS2	IR_846		0	1
6880	TAF9	92912	UBE2Q2	130..144	CLASS2	IR_847		1	0
6880	TAF9	57794	SF4	504..520	CLASS2	IR_848		1	0
6880	TAF9	54801	FAM29A	713..728	CLASS2	IR_849		0	1
6880	TAF9	23673	STX12	121..130	CLASS2	IR_850		1	0
6880	TAF9	6597	SMARCA4	661..670	CLASS2	IR_851		1	0
6257	RXRB	6902	TBCA	31..41	CLASS2	IR_852		0	1
6257	RXRB	1211	CLTA	126..150	CLASS2	IR_853	Clathrin_lg_ch	0	1
6257	RXRB	774	CACNA1B	1313..1330	CLASS2	IR_854		0	1
6257	RXRB	5763	PTMS	48..76	CLASS1	IR_855		1	0
6257	RXRB	521	ATP5I	37..47	CLASS2	IR_856		0.727273	0.272727
6257	RXRB	10815	CPLX1	8..25	CLASS2	IR_857		0.777778	0.222222
6257	RXRB	55175	KLHL11	438..460	CLASS2	IR_858		0	1
6257	RXRB	22930	RAB3GAP1	525..534	CLASS2	IR_859		1	0
6257	RXRB	6741	SSB	299..311	CLASS2	IR_860		0	1
6257	RXRB	84220	RGPD5	1017..1031	CLASS2	IR_861		1	0
6257	RXRB	7184	HSP90B1	35..53	CLASS2	IR_862		1	0
6257	RXRB	8661	EIF3S10	858..876	CLASS2	IR_863		1	0
865	CBFB	351	APP	252..267	CLASS2	IR_864		0	1
865	CBFB	1294	COL7A1	1843..1859	CLASS2	IR_865		1	0
865	CBFB	667	DST	3655..3667	CLASS2	IR_866		0.846154	0.153846
865	CBFB	4133	MAP2	614..624	CLASS2	IR_867		1	0
865	CBFB	11224	RPL35	51..75	CLASS2	IR_868		0.36	0.64
865	CBFB	55726	C12orf11	570..608	CLASS2	IR_869		0.974359	0.025641
2963	GTF2F2	10905	MAN1A2	419..448	CLASS2	IR_870	Glyco_hydro_47	0	1
2963	GTF2F2	255758	MGC33212	87..99	CLASS2	IR_871		0	1
2963	GTF2F2	5202	PFDN2	33..54	CLASS2	IR_872		0.454545	0.545455
2963	GTF2F2	51575	ESF1	257..286	CLASS2	IR_873		1	0
2963	GTF2F2	8697	CDC23	128..139	CLASS2	IR_874		0	1
5925	RB1	4691	NCL	383..392	CLASS2	IR_875		0	1
5925	RB1	4741	NEFM	808..818	CLASS2	IR_876		1	0
5925	RB1	2936	GSR	449..473	CLASS2	IR_877		0	1
5925	RB1	55435	C4orf16	202..215	CLASS2	IR_878		0.428571	0.571429
5925	RB1	5414	SEPT4	452..462	CLASS2	IR_879		0.909091	0.0909091
5925	RB1	8106	PABPN1	126..142	CLASS2	IR_880		1	0
4692	NDN	51678	MPP6	8..21	CLASS1	IR_881		0	1
1936	EEF1D	1778	DYNC1H1	3776..3786	CLASS2	IR_882		0	1
1936	EEF1D	6830	SUPT6H	60..69	CLASS2	IR_883		1	0
1936	EEF1D	6294	SAFB	522..534	CLASS2	IR_884		1	0
1936	EEF1D	27336	HTATSF1	661..687	CLASS2	IR_885		1	0
1936	EEF1D	10574	CCT7	346..356	CLASS2	IR_886		0	1
1936	EEF1D	8976	WASL	179..205	CLASS2	IR_887		1	0
4602	MYB	53616	ADAM22	120..138	CLASS2	IR_888		0.736842	0.263158
4602	MYB	25832	NBPF14	814..825	CLASS2	IR_889		1	0
4602	MYB	26234	FBXL5	99..113	CLASS2	IR_890		0	1
4602	MYB	3796	KIF2A	654..665	CLASS2	IR_891		0.5	0.5
4602	MYB	196441	CCDC131	434..448	CLASS2	IR_892		1	0
4602	MYB	9611	NCOR1	1199..1208	CLASS2	IR_893		1	0
7024	TFCP2	60488	MRPS35	235..254	CLASS2	IR_894		0.95	0.05
7024	TFCP2	2697	GJA1	101..110	CLASS2	IR_895		1	0
7024	TFCP2	4130	MAP1A	1484..1496	CLASS2	IR_896		1	0
7024	TFCP2	57515	SERINC1	179..190	CLASS2	IR_897		0	1
7024	TFCP2	6229	RPS24	100..113	CLASS2	IR_898		1	0
7024	TFCP2	1655	DDX5	500..510	CLASS2	IR_899		1	0
7024	TFCP2	23065	KIAA0090	881..893	CLASS2	IR_900		1	0
7024	TFCP2	805	CALM2	105..133	CLASS2	IR_901		0	1
7024	TFCP2	4087	SMAD2	32..47	CLASS2	IR_902		0.4375	0.5625
4609	MYC	4673	NAP1L1	127..157	CLASS2	IR_903		0.774194	0.225806
4609	MYC	10090	UST	384..400	CLASS2	IR_904		0.823529	0.176471
4609	MYC	51088	KLHL5	719..744	CLASS2	IR_905	Kelch_1	0	1
4609	MYC	5504	PPP1R2	167..181	CLASS2	IR_906		1	0
4602	MYB	27253	PCDH17	975..1005	CLASS2	IR_907		0	1
4602	MYB	26019	UPF2	939..957	CLASS1	IR_908		0	1
9191	DEDD	221960	C7orf28B	117..127	CLASS2	IR_909		0.454545	0.545455
9191	DEDD	10350	ABCA9	1329..1341	CLASS2	IR_910		0	1
9191	DEDD	5926	ARID4A	633..661	CLASS2	IR_911		0.965517	0.0344828
6927	TCF1	6263	RYR3	4322..4344	CLASS1	IR_912		1	0
7978	MTERF	8727	CTNNAL1	90..112	CLASS2	IR_913		0	1
7978	MTERF	51280	GOLPH2	328..347	CLASS2	IR_914		1	0
3164	NR4A1	7184	HSP90B1	770..787	CLASS2	IR_915		1	0
5092	PCBD1	27243	CHMP2A	142..159	CLASS2	IR_916		0.666667	0.333333
5092	PCBD1	10814	CPLX2	54..65	CLASS2	IR_917		1	0
5092	PCBD1	7095	TLOC1	132..143	CLASS2	IR_918		1	0
2353	FOS	23271	CAMSAP1L1	1365..1380	CLASS2	IR_919		0.8125	0.1875
2353	FOS	10946	SF3A3	357..366	CLASS2	IR_920		1	0
2353	FOS	5318	PKP2	649..667	CLASS2	IR_921		0	1
2353	FOS	63876	PKNOX2	442..456	CLASS2	IR_922		0.666667	0.333333
2353	FOS	57634	EP400	910..921	CLASS2	IR_923		1	0
2353	FOS	51652	VPS24	19..40	CLASS2	IR_924		0.272727	0.727273
2353	FOS	5411	PNN	314..322	CLASS2	IR_925		1	0
2353	FOS	333	APLP1	537..551	CLASS2	IR_926		1	0
2353	FOS	9284	NPIP	158..169	CLASS2	IR_927		1	0
2353	FOS	9372	ZFYVE9	385..399	CLASS2	IR_928		0	1
2353	FOS	23287	AGTPBP1	439..449	CLASS2	IR_929		1	0
2353	FOS	9612	NCOR2	514..560	CLASS2	IR_930		1	0
2353	FOS	4691	NCL	256..270	CLASS2	IR_931		1	0
4149	MAX	2686	GGTL3	605..641	CLASS2	IR_932	G_glu_transpept	0	1
4149	MAX	10014	HDAC5	703..760	CLASS2	IR_933	Hist_deacetyl	0	1
5881	RAC3	4691	NCL	251..269	CLASS2	IR_934		1	0
5881	RAC3	27101	CACYBP	210..223	CLASS2	IR_935		0.785714	0.214286
5881	RAC3	4741	NEFM	472..498	CLASS2	IR_936		1	0
5881	RAC3	4673	NAP1L1	350..361	CLASS2	IR_937		0.333333	0.666667
5881	RAC3	51319	RSRC1	125..155	CLASS2	IR_938		1	0
5881	RAC3	51389	RWDD1	27..38	CLASS2	IR_939		1	0
4087	SMAD2	4043	LRPAP1	138..152	CLASS2	IR_940		0.8	0.2
4087	SMAD2	57556	SEMA6A	97..115	CLASS2	IR_941		0.789474	0.210526
4087	SMAD2	6156	RPL30	94..108	CLASS2	IR_942		0.2	0.8
4087	SMAD2	51575	ESF1	265..276	CLASS2	IR_943		1	0
4087	SMAD2	7013	TERF1	274..287	CLASS2	IR_944		1	0
4087	SMAD2	8664	EIF3S7	531..546	CLASS2	IR_945		1	0
4087	SMAD2	51663	ZFR	1050..1065	CLASS2	IR_946		1	0
4087	SMAD2	83860	TAF3	768..784	CLASS2	IR_947		1	0
4087	SMAD2	10580	SORBS1	358..367	CLASS2	IR_948		1	0
4193	MDM2	7468	WHSC1	158..171	CLASS2	IR_949		1	0
4193	MDM2	284695	ZNF326	486..506	CLASS2	IR_950		1	0
4193	MDM2	4673	NAP1L1	347..357	CLASS2	IR_951		0	1
2113	ETS1	3727	JUND	275..340	CLASS2	IR_952	bZIP_1,bZIP_2	0.151515	0.848485
2113	ETS1	5887	RAD23B	309..320	CLASS2	IR_953		0	1
7849	PAX8	310	ANXA7	194..221	CLASS1	IR_954	Annexin	0.357143	0.642857
7849	PAX8	6181	RPLP2	28..52	CLASS2	IR_955		0	1
6880	TAF9	287	ANK2	123..140	CLASS1	IR_956		0	1
6880	TAF9	10499	NCOA2	1230..1268	CLASS1	IR_957		1	0
6880	TAF9	51035	LOC51035	130..150	CLASS2	IR_958		1	0
6880	TAF9	720	C4A	1365..1375	CLASS2	IR_959		0	1
6257	RXRB	53407	STX18	67..90	CLASS2	IR_960		0.333333	0.666667
6257	RXRB	26060	APPL	688..705	CLASS2	IR_961		1	0
6257	RXRB	9905	RUTBC1	8..18	CLASS2	IR_962		0.272727	0.727273
6257	RXRB	7415	VCP	157..167	CLASS2	IR_963		0.181818	0.818182
6257	RXRB	4155	MBP	120..139	CLASS2	IR_964		1	0
6257	RXRB	5530	PPP3CA	392..424	CLASS2	IR_965		0.151515	0.848485
6257	RXRB	11051	NUDT21	63..78	CLASS2	IR_966		0	1
